# Supplementary material for: Research on the impact of digitalization on green development: An empirical analysis from the low-carbon strategy perspective
Source: PLoS One. 2024 Mar 8;19(3):e0300288. doi: 10.1371/journal.pone.0300288 (PMC10923408; doi:10.1371/journal.pone.0300288)
Supplement: S1 Data — (ZIP) [file pone.0300288.s001.zip]

Archive with 6 entries (5 files):
- S1 and S2 Data/
- __MACOSX/._S1 and S2 Data
- S1 and S2 Data/S2 Data.xlsx
- __MACOSX/S1 and S2 Data/._S2 Data.xlsx
- S1 and S2 Data/S1 Data.xlsx
- __MACOSX/S1 and S2 Data/._S1 Data.xlsx
