# Supplementary material for: Research on the impact of digitalization on green development: An empirical analysis from the low-carbon strategy perspective
Source: PLoS One. 2024 Mar 8;19(3):e0300288. doi: 10.1371/journal.pone.0300288 (PMC10923408; doi:10.1371/journal.pone.0300288)
Supplement: S1 Data — (ZIP) [file pone.0300288.s001.zip › S1 and S2 Data/S2 Data.xlsx]

## Sheet: sheet1
Stock	Year	Digitization	ESG	EPS1	EPS2	ESP3	Growth	Size	Age	State	Lev
000002	2018	2.07944	9	0	0.109	14.1604	0.311695	18.845	27	1	0.845856
000002	2019	1.38629	9	0	0.1065	14.3111	0.131724	18.9688	28	1	0.84359
000002	2020	2.07944	9	0	0.0762	14.2577	0.080493	19.0462	29	1	0.812835
000002	2021	2.30259	9	0	0.0762	14.4358	0.037161	19.0827	30	1	0.797398
000007	2016	2.63906	4	16.23	0.0647	7.71716	0.070786	10.8481	24	0	0.149962
000008	2015	2.19722	6	7.24	12.7967	9.99057	4.32523	12.7909	23	0	0.189809
000008	2016	2.48491	6	7.29	8.9433	10.4598	1.28249	13.6162	24	1	0.246583
000008	2017	3.21888	6	8.82	8.224	10.5404	0.303401	13.8811	25	1	0.326949
000008	2018	3.97029	6	9.47	7.3135	10.9153	-0.019849	13.8611	26	1	0.29251
000008	2019	3.55535	5	8.39	5.5356	11.0697	0.150786	14.0015	27	1	0.370962
000008	2020	2.3979	6	13.64	4.1319	10.9943	0.065072	14.0646	28	1	0.480167
000008	2021	2.3979	6	11.46	4.1381	10.9179	-0.034988	14.029	29	1	0.568954
000009	2012	0	7	1.29	0.0151	10.7241	0.117575	14.091	21	0	0.643669
000009	2013	0.693147	7	1.67	0.0151	10.8669	0.033442	14.1239	22	0	0.628798
000009	2014	1.38629	8	2.73	0.0151	10.964	0.081818	14.2025	23	0	0.628934
000009	2015	1.60944	8	3.3	0.0842	11.138	0.230107	14.4096	24	0	0.638202
000009	2016	2.3979	8	3.46	0.1022	11.3555	0.193718	14.5867	25	0	0.623791
000009	2017	2.07944	8	3.91	0.1232	11.6064	0.253737	14.8128	26	0	0.633121
000009	2018	2.07944	8	3.21	0.1232	11.7971	0.101084	14.9091	27	0	0.649896
000009	2019	2.07944	8	3.42	0.1232	11.8963	0.012061	14.9211	28	1	0.645559
000009	2020	1.79176	7	4.14	0.1473	11.9	0.054405	14.9742	29	0	0.584217
000009	2021	2.07944	8	4.63	0.1473	12.1564	0.163752	15.1258	30	0	0.577624
000010	2012	0.693147	5	3.4	0	8.13758	0.006388	10.0849	17	0	0.602239
000010	2013	0.693147	6	1.2	0	8.73371	0.924069	11.5403	18	0	0.358152
000010	2018	0	5	0.6	0	8.94786	0.054144	12.6987	23	0	0.819505
000010	2019	0	3	0.09	0	8.9829	0.31112	12.9696	24	0	0.824373
000011	2021	1.09861	7	0.05	0	11.2142	0.194517	14.1927	29	1	0.689266
000012	2011	0	8	0	0.6574	11.3577	0.22549	14.2396	19	1	0.521906
000012	2013	0	8	2.47	0.6239	11.3724	0.051832	14.2262	21	1	0.442868
000012	2014	0	8	2.95	0.6463	11.2698	0.01363	14.2398	22	1	0.442985
000012	2015	0.693147	8	3.23	0.5576	11.3877	0.035746	14.2639	23	0	0.511696
000012	2016	1.60944	8	3.81	0	11.6944	0.106989	14.3547	24	0	0.525907
000012	2017	1.60944	8	3.38	0.4243	11.6994	0.139279	14.4851	25	0	0.55057
000012	2018	1.38629	8	3.6	0.6029	11.7878	-0.021539	14.4634	26	0	0.505634
000012	2019	1.60944	8	4.21	0.3327	11.788	-0.047765	14.4144	27	0	0.457957
000012	2020	1.94591	7	4.07	0.1924	11.833	-0.017489	14.3968	28	0	0.406367
000012	2021	2.19722	8	4.04	0.1528	12.0068	0.114995	14.5056	29	0	0.404872
000016	2013	1.38629	6	0	0	12.0558	-0.049486	14.2693	21	1	0.728132
000016	2014	1.60944	6	0	0	12.071	0.065755	14.3331	22	1	0.743884
000016	2015	2.99573	6	1.25	0	12.0658	-0.15072	14.1697	23	1	0.784184
000016	2016	3.04452	6	0.94	0	12.0135	0.210012	14.3603	24	1	0.807546
000016	2017	3.09104	6	1.06	0.0011	11.9324	0.366269	14.6724	25	1	0.652011
000016	2018	3.85015	6	0.86	0.0011	12.0195	0.40012	15.009	26	1	0.713465
000016	2019	3.43399	6	0.91	0.0011	12.1057	0.291098	15.2645	27	1	0.766908
000016	2020	3.98898	5	1.36	0.0011	12.0696	0.171163	15.4225	28	1	0.78505
000016	2021	3.49651	6	1.29	0.0011	12.1822	-0.200531	15.1987	29	1	0.744174
000017	2016	0	5	0.46	0.0011	6.52443	0.179188	8.59579	24	0	0.680489
000017	2017	0.693147	5	0.67	0.001	6.55577	0.359998	8.90327	25	0	0.743597
000017	2018	0.693147	6	0.75	0.001	6.55595	-0.004309	8.89895	26	0	0.768163
000017	2019	0.693147	6	3.62	0.001	6.40821	-0.143486	8.74407	27	0	0.817616
000017	2020	0	6	2.13	0.001	6.38652	0.462418	9.12416	28	0	0.720498
000017	2021	0	6	1.23	0.001	6.74924	0.061266	9.18362	29	0	0.753473
000019	2012	0	6	0	0	8.29554	0.151634	11.7142	20	1	0.177289
000019	2013	0.693147	6	3.11	0	8.54671	0.092923	11.8031	21	1	0.243113
000019	2014	1.60944	6	5.98	0	8.77212	0.024654	11.6567	22	1	0.139418
000019	2015	2.63906	6	2.55	0.0668	8.83582	-0.081546	11.5716	23	1	0.09743
000019	2016	2.70805	6	2.84	0.0676	8.91734	0.111353	11.6772	24	1	0.109292
000019	2018	3.3673	6	0.1	0.0257	10.1922	0.094387	13.3799	26	1	0.329474
000019	2019	3.3673	9	0.35	0.0088	10.121	0.047321	13.4262	27	1	0.31758
000019	2020	3.71357	9	0.39	0	10.1688	0.078865	13.5021	28	1	0.34396
000019	2021	3.49651	7	0.84	0	10.3095	0.049284	13.5502	29	1	0.387596
000020	2019	0	5	0	0.9994	8.77056	-0.004742	11.0254	27	0	0.463615
000020	2020	0	6	1.07	0.9994	8.66946	0.02217	11.0474	28	0	0.464384
000020	2021	0.693147	6	1.41	0.9994	8.90832	0.051218	11.0973	29	0	0.479568
000021	2012	0	8	0.91	0.146	11.5475	-0.015033	13.8335	18	1	0.59178
000021	2013	1.09861	8	0.99	0.131	11.6143	0.348204	14.1323	19	1	0.638573
000021	2014	1.09861	8	0.92	0.131	11.8288	0.052735	14.1836	20	1	0.649905
000021	2015	0.693147	8	1.09	0.131	11.9719	-0.007813	14.1758	21	1	0.636919
000021	2016	1.09861	8	1.11	0.1305	12.1787	-0.182747	13.974	22	1	0.547908
000021	2017	2.48491	8	1.12	0.1683	12.271	0.416656	14.3223	23	1	0.642835
000021	2018	3.21888	8	1.24	0.1642	12.1961	-0.036306	14.2853	24	1	0.576803
000021	2019	2.30259	8	1.57	0.1642	12.2782	0.153564	14.4282	25	1	0.615132
000021	2020	2.07944	8	1.7	0.0493	12.3355	0.172395	14.5872	26	1	0.629761
000021	2021	3.21888	8	1.88	0.0478	12.4091	0.25026	14.8106	27	1	0.575808
000026	2012	0.693147	9	1.03	0.0169	10.5302	0.08661	12.7149	19	1	0.564416
000026	2013	1.09861	9	1.2	0.0169	10.5909	0.069719	12.7823	20	1	0.56759
000026	2014	1.09861	9	1.51	0.0169	10.7165	0.027841	12.8098	21	1	0.552603
000026	2015	1.60944	9	1.19	0.0169	10.8166	0.160996	12.9591	22	1	0.457733
000026	2016	2.19722	9	1.39	0.0151	10.8077	-0.056932	12.9004	23	1	0.406989
000026	2017	2.83321	9	1.48	0.1156	10.8531	-0.106147	12.7882	24	1	0.310582
000026	2018	2.19722	9	1.39	0.1156	10.9741	0.00556	12.7938	25	1	0.286011
000026	2019	2.19722	9	1.22	0.2531	10.9758	0.04479	12.8376	26	1	0.294179
000026	2020	2.48491	9	1.21	0.2619	10.9651	0.068544	12.9039	27	1	0.303269
000026	2021	2.07944	9	1.1	0.3802	11.1706	0.02286	12.9265	28	1	0.266957
000027	2012	0	8	0.09	0	11.2967	0.02698	14.9898	19	1	0.457686
000027	2013	0	8	0.15	0	11.3634	0.031963	15.0213	20	1	0.435835
000027	2014	0	8	0.18	0	11.5877	0.151164	15.1621	21	1	0.470503
000027	2015	0.693147	8	0.3	0	11.6788	0.510545	15.5745	22	1	0.571741
000027	2016	0.693147	7	0.4	0	11.6573	0.04813	15.6215	23	1	0.592068
000027	2017	0.693147	7	0.11	0	11.7791	0.268948	15.8597	24	1	0.679887
000027	2018	1.38629	7	0.88	0	12.0912	0.101552	15.9564	25	1	0.676944
000027	2019	0	8	1	0	12.1357	0.129748	16.0784	26	1	0.650566
000027	2020	1.09861	8	1.54	0	12.3776	0.186763	16.2497	27	1	0.633063
000027	2021	1.09861	9	1.18	0	12.4049	0.152943	16.392	28	1	0.622932
000028	2011	0.693147	9	3.72	0.0016	10.6107	0.215477	13.5497	18	1	0.813874
000028	2012	0	9	0.45	0.0012	10.7183	0.210504	13.7425	19	1	0.802164
000028	2013	1.79176	9	0.38	0.0009	10.8236	0.189553	13.9161	20	1	0.790499
000028	2014	1.38629	9	0.34	0.0007	10.9366	0.160161	14.0646	21	1	0.621854
000028	2016	1.60944	9	0.11	0.0007	12.0978	0.0492	14.5722	23	1	0.581754
000030	2013	0	6	2.17	1.1947	11.126	0.134041	13.4745	20	1	0.402571
000030	2014	0	6	2.49	1.2364	11.1853	0.02261	13.4968	21	1	0.345046
000030	2015	0	6	2.68	1.2229	11.1445	0.111986	13.603	22	1	0.343888
000030	2016	0.693147	6	2.14	0.7062	11.3361	0.122148	13.7182	23	1	0.3635
000030	2017	1.09861	6	2.26	0.7062	11.4834	0.14233	13.8513	24	1	0.389791
000030	2018	1.09861	6	2.72	0.4519	11.5739	0.127145	13.971	25	1	0.389844
000030	2019	1.60944	6	2.12	0.2101	11.6124	0.106014	14.0717	26	1	0.423117
000030	2020	2.99573	6	2.18	0.1189	11.6325	0.119258	14.1844	27	1	0.427812
000030	2021	3.52636	6	2.96	0.1189	11.8931	0.027621	14.2117	28	1	0.427218
000031	2020	1.94591	9	0.05	0.0003	12.127	0.085149	16.8106	27	1	0.771622
000031	2021	1.60944	9	0.03	0.0003	12.2447	0.06432	16.8729	28	1	0.755127
000032	2011	1.94591	7	0	0.0259	9.376	-0.119322	11.9667	18	1	0.447662
000032	2012	2.3979	7	2.58	0.0217	9.30244	0.074825	12.0388	19	1	0.380335
000032	2013	2.77259	7	1.6	0.0185	9.29617	-0.112648	11.9193	20	1	0.32395
000032	2014	2.3979	7	1.95	0.0007	9.90624	0.842883	12.5307	21	1	0.460739
000032	2015	2.30259	6	2	0.0004	9.81944	-0.231732	12.267	22	1	0.290364
000032	2016	2.30259	6	1.65	0.3637	9.78876	-0.080124	12.1835	23	1	0.20752
000032	2017	2.94444	6	1.7	0.3633	9.6863	-0.014358	12.1691	24	1	0.186046
000032	2018	3.46574	7	2.01	0.3712	9.53817	-0.018714	12.28	25	1	0.295935
000032	2019	3.52636	7	1.67	0.2784	9.42726	0.087713	12.364	26	1	0.292026
000032	2020	3.63759	7	2.04	0.3259	9.21079	0.103963	12.4629	27	1	0.300958
000032	2021	4.40672	8	2.37	4.3685	12.9295	0.2242	15.3001	28	1	0.785055
000034	2012	0	7	0.43	0.0012	8.62673	-0.067755	9.87072	18	0	0.538522
000034	2013	1.09861	7	0	0.0012	8.65241	0.954054	10.5406	19	0	0.719504
000034	2014	1.09861	7	0.98	0.0012	8.70377	0.220662	10.74	20	0	0.641221
000034	2015	0	7	0.57	0.004	8.70185	-0.029588	10.71	21	0	0.582597
000034	2018	4.70953	6	0.14	35.615	11.4657	0.070541	14.7705	24	0	0.851975
000034	2019	4.59512	7	0.17	33.7892	11.4948	0.132207	14.8946	25	0	0.851301
000034	2020	4.8752	7	0.2	30.2992	11.5194	0.043122	14.9368	26	0	0.846763
000034	2021	4.7362	7	0.2	23.7356	11.7904	0.26927	15.1753	27	0	0.830145
000035	2014	0	6	2.18	7.0971	8.39795	0.608382	12.6984	20	0	0.504266
000035	2015	0	8	4.13	7.5815	8.99273	0.344328	12.9943	21	0	0.579366
000035	2016	1.09861	8	2.09	7.5821	9.30582	0.363597	13.3044	22	0	0.65617
000035	2018	2.30259	8	2.62	6.9484	10.4786	0.083472	13.6887	24	0	0.626002
000035	2019	1.94591	8	0.38	3.721	13.5747	4.36921	15.3694	25	0	0.752553
000035	2020	1.38629	8	0.27	3.721	13.7007	0.065141	15.4325	26	0	0.751984
000035	2021	2.3979	8	0.52	3.721	13.6283	-0.513687	14.7116	27	0	0.544809
000037	2020	0	6	0.86	0.0031	9.57676	-0.061639	12.6185	26	1	0.308885
000037	2021	0	7	2.76	0.0029	9.6207	-0.076412	12.539	27	1	0.434287
000039	2012	0	8	3.5	0	13.0804	-0.021276	15.6559	18	1	0.648892
000039	2013	0	8	0.87	0.0187	13.1658	0.152615	15.798	19	1	0.662616
000039	2014	0.693147	8	0.84	0.0317	13.3577	0.208939	15.9877	20	1	0.689185
000039	2015	1.60944	8	1.05	0.0368	13.3496	0.216311	16.1835	21	1	0.667536
000039	2016	1.60944	8	1.1	0.0303	13.3133	0.164003	16.3382	22	1	0.685954
000039	2017	2.30259	8	0.95	0.0224	13.3392	0.048065	16.3851	23	1	0.668943
000039	2018	2.77259	8	1.11	0.0316	13.6477	0.216529	16.5811	24	1	0.670181
000039	2019	2.89037	8	1.73	0.0316	13.5692	0.083228	16.661	25	1	0.680212
000039	2020	2.77259	8	1.74	0.0315	13.6948	-0.150464	16.498	26	1	0.631672
000039	2021	2.83321	8	1.37	0.0315	13.9977	0.055474	16.552	27	1	0.630773
000040	2016	0	6	0.22	0	9.76647	1.55403	14.3629	22	0	0.365806
000040	2017	0	6	0.5	0	10.4859	0.671887	14.8769	23	0	0.600067
000040	2018	1.94591	7	0.69	0	10.4859	0.190963	15.0517	24	0	0.576703
000040	2019	1.38629	7	0.6	0	10.3167	-0.099811	14.9465	25	0	0.563673
000040	2020	2.07944	6	0.88	0	9.62035	-0.154453	14.7787	26	0	0.534554
000040	2021	2.70805	4	0.88	0	9.24113	-0.001841	14.7769	27	0	0.557142
000042	2021	0	7	0.17	0.1728	10.888	-0.067629	15.2371	27	0	0.801428
000045	2011	0	6	0	0.0297	8.8727	0.092306	12.1053	17	1	0.242557
000045	2012	0	4	20.8	0.0297	9.00624	0.040058	12.1445	18	1	0.307152
000045	2013	0	5	0	0.0184	9.3551	0.516361	12.5609	19	1	0.194236
000045	2014	0	5	0	0.0184	9.50773	-0.010161	12.5506	20	1	0.221956
000045	2015	0	6	2.25	0.0184	9.45743	0.02942	12.6013	21	1	0.267673
000045	2016	0	6	3.28	0.0184	9.46753	0.387349	12.9287	22	1	0.164936
000045	2017	0	6	2.65	0.1631	9.49966	0.018487	12.947	23	1	0.160336
000045	2018	0	6	3.3	0.1645	9.59499	0.100925	13.0431	24	1	0.251066
000045	2019	0	6	2.46	0.1068	9.70363	-0.019008	13.024	25	1	0.149354
000045	2020	0	6	3.18	0.0636	9.80749	0.096691	13.1163	26	1	0.215358
000045	2021	0	6	4.51	0.019	10.1275	0.121347	13.2308	27	1	0.288691
000048	2011	1.09861	6	0	0	9.16478	0.595151	11.7449	17	0	0.648379
000048	2012	1.60944	6	1.23	0	9.10447	-0.03917	11.705	18	0	0.592418
000048	2013	2.07944	5	1.44	0	9.30901	0.098067	11.7985	19	0	0.636463
000048	2014	2.70805	5	1.1	0	9.6521	0.490298	12.1975	20	0	0.695063
000048	2015	2.30259	5	0.98	1.8345	9.72612	-0.02125	12.176	21	0	0.58659
000048	2017	0	5	0.75	1.8345	9.86574	0.992501	12.8751	23	0	0.818492
000048	2018	1.94591	5	0.73	0.0209	10.0176	0.327222	13.1582	24	0	0.763554
000048	2019	1.38629	2	0.6	0.0209	9.85122	0.248816	13.3804	25	0	0.632612
000048	2020	1.09861	3	0.82	0	9.7559	0.530248	13.8058	26	0	0.719174
000048	2021	0.693147	5	1.07	0	10.3671	0.497671	14.2098	27	0	0.827464
000049	2012	1.60944	6	3.18	0	10.404	0.31141	12.1342	17	1	0.750595
000049	2013	1.94591	6	2.38	0	10.4468	0.811183	12.7282	18	1	0.806481
000049	2014	1.79176	6	1.79	0	10.7281	0.38697	13.0553	19	1	0.803558
000049	2015	2.07944	6	1.68	0	10.9466	-0.272271	12.7375	20	1	0.647971
000049	2016	2.48491	6	2.3	0	10.9945	0.512323	13.1511	21	1	0.708479
000049	2017	2.56495	6	2.79	0	11.392	0.48064	13.5436	22	1	0.761753
000049	2018	2.94444	6	1.78	0	11.5418	0.157888	13.6902	23	1	0.743297
000049	2019	3.2581	6	1.61	0.0724	11.5777	-0.00588	13.6843	24	1	0.673751
000049	2020	3.52636	6	1.81	0.0724	11.571	0.030688	13.7145	25	1	0.687771
000049	2021	3.46574	6	2.09	0.0724	11.722	0.18649	13.8903	26	1	0.681789
000050	2011	0	6	0	0.0039	10.7179	0.010117	13.5989	16	1	0.6375
000050	2012	0.693147	6	4.1	0.0039	10.8421	-0.061955	13.5675	17	1	0.608351
000050	2013	0	8	5.5	0.0039	10.9583	0.022244	13.5895	18	1	0.588088
000050	2014	1.38629	8	5.78	0.002	11.7883	0.329951	14.2661	19	1	0.454445
000050	2015	2.63906	8	8.39	0.0106	11.9666	0.378282	14.5869	20	1	0.387465
000050	2017	3.21888	8	7.54	0.0073	12.0626	0.367766	14.9025	22	1	0.511848
000050	2018	3.29584	8	6.23	0.0031	12.7718	0.096544	15.6079	23	1	0.566855
000050	2019	3.3673	8	6.13	0.0031	12.8747	0.090178	15.6942	24	1	0.591951
000050	2020	2.94444	8	7.07	0.0021	12.7787	0.123861	15.811	25	1	0.543647
000050	2021	3.29584	8	6.5	0.0016	12.7845	0.093458	15.9003	26	1	0.566435
000055	2012	0	7	5.15	0.0184	9.48494	0.07603	12.3579	16	0	0.502397
000055	2013	0	7	5.9	0.1373	9.72792	0.116743	12.4683	17	0	0.5322
000055	2014	0.693147	6	4.48	0.1373	10.0224	0.408978	12.8111	18	0	0.644927
000055	2015	0	6	4.12	0.1712	10.2184	0.218807	13.009	19	0	0.701165
000055	2016	0	6	2.7	0.1642	10.0949	0.520346	13.4279	20	0	0.660779
000055	2017	1.09861	6	3.83	0.1596	10.1415	0.123525	13.5444	21	0	0.575245
000055	2018	0	7	4.54	0.1652	10.2217	0.397805	13.8793	22	0	0.512594
000055	2019	1.79176	8	4.56	0.1699	10.4065	0.066715	13.9439	23	0	0.53991
000055	2020	2.07944	9	4.75	0.282	10.3835	0.043702	13.9867	24	0	0.540957
000055	2021	1.60944	8	4.3	0.2858	10.581	0.03109	14.0194	25	0	0.543997
000058	2012	3.43399	6	0.01	0.006	8.94739	0.040101	12.0672	16	1	0.211593
000058	2013	3.58352	6	0.23	0.0045	8.98719	0.226486	12.2714	17	1	0.327471
000058	2014	3.58352	6	0.17	0.0045	9.16546	0.245804	12.4911	18	1	0.437772
000058	2019	0.693147	7	0.19	0.006	10.2448	-0.131511	13.336	23	1	0.594452
000058	2020	1.09861	7	0.3	0.0148	10.26	-0.058092	13.2761	24	1	0.574448
000058	2021	0	6	0.25	0.0134	11.2586	-0.03406	13.2415	25	1	0.54314
000059	2011	0	8	0	0.0005	11.0983	0.075366	14.8641	14	1	0.735552
000059	2012	0	8	0	0.0005	11.3453	0.147773	15.0019	15	1	0.774421
000059	2013	0	8	0	0.0005	11.3164	-0.131567	14.8609	16	1	0.745773
000059	2014	0	8	0.18	0.0003	11.5085	0.21634	15.0567	17	1	0.725987
000059	2015	0	7	0.23	0.0003	11.5088	-0.135192	14.9115	18	1	0.691936
000059	2016	0.693147	6	0.27	0.0003	11.583	0.048473	14.9588	19	1	0.646672
000059	2017	0.693147	6	0.27	0.0003	11.7341	-0.012829	14.9459	20	1	0.591054
000059	2018	0.693147	6	0.24	0	11.7319	0.048196	14.993	21	1	0.576934
000059	2019	0	7	0.25	0	11.766	-0.141832	14.8925	22	1	0.51817
000059	2020	0	7	0.37	0.0028	11.6415	-0.049714	14.8415	23	1	0.494189
000059	2021	0	7	0.32	0.0025	11.754	0.151121	14.9823	24	1	0.53655
000060	2012	0	8	3.11	0.1089	11.8101	0.002192	14.1572	15	1	0.495988
000060	2013	0	8	1.13	0.1229	11.8187	0.026752	14.1836	16	1	0.561427
000060	2014	0	8	0.98	0.0914	11.8478	-0.014209	14.1673	17	1	0.540798
000060	2015	0	8	1.13	0.0687	11.841	0.117268	14.2782	18	1	0.503239
000060	2016	0	8	1.3	0.0626	11.796	0.068393	14.3443	19	1	0.515829
000060	2017	1.09861	8	1.21	0.0531	11.9237	0.111953	14.4504	20	1	0.448532
000060	2018	0	8	0.95	0.0481	11.9977	0.033785	14.4837	21	1	0.450591
000060	2019	1.09861	8	1.3	0.0301	12.0431	0.041744	14.5246	22	1	0.440773
000060	2020	1.09861	8	1.04	0.0301	12.0471	0.198209	14.7054	23	1	0.47259
000060	2021	1.09861	8	0.8	0.0016	12.1721	0.133718	14.8309	24	1	0.501386
000061	2013	3.68888	8	0	0.5777	10.6033	0.151343	14.0163	16	1	0.499835
000061	2014	4.23411	8	0.056	0.4253	10.6871	0.129405	14.138	17	1	0.554065
000061	2015	3.7612	8	0	0.427	10.8518	0.168511	14.2937	18	1	0.622803
000061	2018	3.98898	8	0.31	0.0231	10.9044	0.008292	14.4573	21	1	0.653134
000061	2019	3.61092	8	0.33	0.022	10.9825	0.031627	14.4885	22	1	0.649514
000061	2020	3.55535	8	0.23	0.0022	10.9837	-0.009969	14.4785	23	1	0.634451
000061	2021	3.55535	8	0.25	0.0022	11.1231	0.06517	14.5416	24	1	0.638294
000062	2012	3.89182	7	0	0.0015	9.51474	0.071648	13.122	15	0	0.679874
000062	2013	4.07754	7	0	0	9.59729	-0.024904	13.0967	16	0	0.588971
000062	2016	3.46574	7	0.32	2.8641	10.1085	0.119741	13.4477	19	0	0.410328
000062	2017	3.82864	7	0.57	2.8641	10.2971	0.237316	13.6607	20	0	0.477586
000062	2018	3.73767	7	0.73	0.1612	10.8108	0.179845	13.8453	21	0	0.500546
000062	2019	3.71357	7	0.68	0.1618	10.6172	0.101785	13.9422	22	0	0.496825
000062	2020	4.14313	7	0.57	0.1729	10.6335	0.078453	14.0177	23	0	0.50159
000062	2021	3.68888	7	0.69	0.1729	11.0183	0.28804	14.2708	24	0	0.568913
000063	2013	3.49651	8	9.81	0.2514	13.9645	-0.068563	16.1189	16	0	0.763931
000063	2014	3.68888	8	11.06	0.2289	14.0284	0.061298	16.1784	17	0	0.752458
000063	2015	4.20469	8	12.18	0.243	14.255	0.138208	16.3078	18	0	0.641433
000063	2016	4.33073	8	12.61	0.1436	14.3838	0.134655	16.4662	19	0	0.711347
000063	2017	3.91202	8	11.91	0.0952	14.4927	0.016389	16.4825	20	0	0.684777
000063	2018	4.15888	8	12.75	0.0137	14.5475	-0.101495	16.3755	21	0	0.745184
000063	2019	4.00733	8	13.83	0.0156	14.2605	0.091622	16.4631	22	0	0.731206
000063	2020	3.66356	8	14.59	0.0163	14.4465	0.066803	16.5278	23	0	0.693813
000063	2021	3.82864	8	16.42	0.0133	14.619	0.120347	16.6414	24	0	0.684246
000065	2012	0	6	4.49	0	8.60087	0.368838	12.6728	14	1	0.756321
000065	2013	0	8	2.54	0	8.90684	0.248604	12.8948	15	1	0.757927
000065	2014	0	8	2.57	0	8.9185	0.234892	13.1058	16	1	0.75983
000065	2016	0.693147	8	1.63	0	10.4194	0.372547	14.0101	18	1	0.698646
000065	2017	0	8	1.65	0	10.519	-0.05627	13.9522	19	1	0.640241
000065	2018	0	8	1.3	0	10.6132	-0.00145	13.9507	20	1	0.597413
000065	2019	0	7	1.2	0	10.7237	0.288097	14.2039	21	1	0.630137
000065	2020	0.693147	7	0.92	0	10.7995	0.226181	14.4078	22	1	0.655597
000065	2021	1.09861	8	1.21	0	10.8686	0.069819	14.4753	23	1	0.6463
000066	2012	1.94591	8	2.32	0.0024	12.8562	0.194612	15.1812	15	1	0.738523
000066	2013	2.99573	8	2.2	0.0024	13.0536	0.001069	15.1823	16	1	0.77851
000066	2014	2.77259	8	2.29	0.0024	12.9801	0.03381	15.2155	17	1	0.791154
000066	2016	2.89037	8	2.15	0.0024	13.0316	0.035604	15.2231	19	1	0.767378
000066	2017	2.89037	8	6.33	0.0011	11.8834	-0.707063	14.2343	20	1	0.502777
000066	2018	3.61092	8	7.49	0.0152	12.0196	0.052668	14.2857	21	1	0.584406
000066	2019	3.58352	8	8.92	0.0132	12.0884	0.283906	14.5889	22	1	0.600809
000066	2020	2.99573	8	7.73	0.0054	12.2366	0.27039	14.8282	23	1	0.660481
000066	2021	2.99573	8	7.78	0.0095	12.4396	0.188174	15.0006	24	1	0.670954
000068	2014	1.09861	6	0	0	7.96808	-0.288817	10.6472	17	0	0.723252
000068	2015	1.94591	6	0	0	8.60208	0.80132	11.2357	18	0	0.125987
000068	2016	1.38629	6	8.25	0.0001	8.9259	0.733424	11.7858	19	0	0.390353
000068	2017	0.693147	6	4.61	0.0001	9.35177	1.13416	12.5439	20	0	0.610299
000068	2018	1.09861	6	10	0.0001	9.41998	0.228266	12.7495	21	0	0.728095
000068	2019	1.09861	6	6.55	0	9.23216	0.099488	12.8443	22	1	0.747129
000068	2020	1.60944	7	4.3	0	9.44776	-0.01914	12.825	23	1	0.790441
000068	2021	1.94591	7	2.44	0	9.553	0.084508	12.9061	24	1	0.836634
000069	2015	0.693147	9	0.14	0.2298	12.2337	0.214922	16.2602	18	1	0.634098
000069	2016	1.09861	9	0.11	0.1705	12.3201	0.269626	16.4989	19	1	0.671215
000069	2017	1.09861	9	0.07	0.0856	12.3956	0.485965	16.895	20	1	0.698911
000070	2012	0	6	3.79	0.104	9.62703	0.094121	12.2019	12	1	0.509238
000070	2013	1.38629	6	4.11	0.0664	9.60182	0.131445	12.3254	13	1	0.482769
000070	2015	1.94591	6	4.54	0.0347	10.088	0.520095	12.8903	15	1	0.64449
000070	2016	0	6	4.58	0.0317	10.593	0.202249	13.0745	16	1	0.6724
000070	2017	1.38629	6	4.44	0.0228	10.7481	0.227975	13.2799	17	1	0.688177
000070	2018	1.09861	7	4.03	0.0316	10.9294	0.233427	13.4897	18	1	0.694881
000070	2019	2.19722	6	5.39	0.0299	10.8801	-0.017948	13.4716	19	1	0.5931
000070	2020	2.56495	6	5.55	0.0298	10.8148	0.422558	13.824	20	1	0.705036
000070	2021	3.17805	6	6.56	0.0053	10.748	-0.174684	13.632	21	1	0.697191
000078	2011	0	7	0	0.1933	9.80907	0.165759	13.0889	13	0	0.799178
000078	2012	0	7	0.83	0.1933	9.96633	0.212642	13.2817	14	0	0.819737
000078	2013	0	7	0.8	0.1724	10.2687	0.367651	13.5948	15	0	0.764565
000078	2014	2.07944	6	0.58	0.1724	10.4101	0.201074	13.778	16	0	0.814926
000078	2015	1.38629	6	0.54	1.4337	10.4373	0.325026	14.0594	17	0	0.832078
000078	2016	0	6	0.37	0.6229	10.4319	0.305526	14.326	18	0	0.647212
000078	2017	1.09861	6	0.23	0.6233	10.8723	0.852441	14.9425	19	0	0.790373
000078	2018	1.94591	7	0.19	0.6233	11.3898	0.332498	15.2296	20	0	0.825944
000078	2019	0	6	0.16	1.069	11.5036	0.00101	15.2306	21	0	0.809302
000078	2020	1.38629	4	0.13	1.0736	11.3649	-0.035167	15.1948	22	0	0.811438
000078	2021	1.94591	4	0.13	1.0736	11.5428	-0.053289	15.14	23	0	0.805651
000088	2020	0.693147	8	0.09	0	9.41884	0.189978	14.0863	23	1	0.2492
000088	2021	1.38629	8	0.23	0	9.68767	0.064125	14.1485	24	1	0.26846
000090	2011	0	5	0	0.0011	9.94329	-0.261805	13.5279	12	1	0.590704
000090	2012	0.693147	5	0.29	0.0011	10.0955	0.14127	13.6622	13	1	0.624482
000090	2013	0	5	0.17	0	10.1355	0.141432	13.7944	14	1	0.655718
000090	2014	0	6	0.24	0	10.1803	0.126208	13.9133	15	1	0.664769
000090	2015	0	6	0.23	0.0001	10.2744	0.501168	14.3195	16	1	0.625577
000090	2016	0	7	0.17	0.0001	10.3912	0.165328	14.4725	17	1	0.671569
000090	2017	1.09861	6	0.38	0.0001	10.9914	0.337057	14.763	18	1	0.74455
000090	2018	0.693147	7	0.31	0.0083	11.1499	0.230626	14.9705	19	1	0.724716
000090	2019	2.19722	7	0.77	0.0091	11.6073	0.270066	15.2096	20	1	0.760364
000090	2020	1.60944	8	0.83	0.0183	11.8007	0.215444	15.4047	21	1	0.774743
000090	2021	1.09861	8	1.79	0.0142	12.1497	0.220932	15.6043	22	1	0.785596
000099	2020	1.09861	6	1.47	0.0001	10.6172	-0.059556	13.22	20	1	0.347693
000099	2021	1.60944	6	3.02	0.0001	10.7306	0.200366	13.4026	21	1	0.251649
000100	2012	2.19722	8	0	5.9299	13.0031	0.077424	15.8918	8	0	0.74628
000100	2013	2.30259	8	0	6.2091	13.2856	-0.020869	15.8707	9	0	0.744391
000100	2014	3.73767	8	0	6.9145	13.4209	0.1895	16.0442	10	0	0.710795
000100	2015	3.85015	8	3.6	5.2854	13.5549	0.203258	16.2292	11	0	0.663286
000100	2016	3.46574	8	4.01	5.2917	13.6889	0.316603	16.5043	12	0	0.689087
000100	2017	4.18965	8	4.25	4.7822	13.7467	0.089422	16.5899	13	0	0.662227
000100	2018	3.55535	8	5	4.7887	13.8328	0.202565	16.7744	14	0	0.684216
000100	2019	2.56495	8	7.29	6.0129	12.9616	-0.144835	16.6179	15	0	0.612465
000100	2020	1.94591	8	8.53	5.815	12.9561	0.564551	17.0655	16	0	0.650817
000100	2021	0	7	5.36	5.8169	13.6104	0.197066	17.2454	17	0	0.612464
000151	2016	0	7	4.4	0	9.58504	-0.143619	12.2399	16	1	0.517535
000151	2017	0	7	2.99	0.0017	9.8535	0.042569	12.2815	17	1	0.54077
000151	2018	0	7	4.66	0	9.98164	0.000377	12.2819	18	1	0.536344
000151	2019	0	7	5	0	9.72823	0.108887	12.3853	19	1	0.60374
000151	2020	0	7	6.79	0	9.74336	-0.245594	12.1035	20	1	0.64677
000151	2021	0	7	3	0	10.4025	0.189943	12.814	21	1	0.608654
000153	2011	0	6	0	0	9.75974	0.033232	11.7892	11	0	0.419497
000153	2012	0	6	1.34	0	9.90939	0.095283	11.8848	12	0	0.465688
000153	2013	0	7	1.89	0	10.045	0.365764	12.1965	13	0	0.467801
000153	2014	0	7	1.77	0	10.0765	0.087151	12.3183	14	0	0.487414
000153	2016	0	7	1.74	0	10.0887	0.067292	12.4254	16	0	0.537108
000153	2017	0	7	2.45	0.3221	10.2	0.111365	12.5309	17	0	0.559038
000153	2018	0	7	2.92	0	10.2883	0.086816	12.6142	18	0	0.570549
000153	2019	0	6	2.73	0	10.3174	0.183383	12.7826	19	0	0.627174
000153	2020	0	6	2.79	0	10.2803	0.021517	12.8039	20	0	0.601789
000153	2021	0.693147	7	2.69	0	10.4329	0.049536	12.8522	21	0	0.591833
000155	2012	0	7	0.08	0	10.4184	0.014426	12.6619	12	1	0.536233
000155	2013	0	7	0.03	0	10.5766	-0.085264	12.5891	13	1	0.74215
000155	2014	0	7	0.08	0	10.0295	-0.546165	11.813	14	1	1.64989
000155	2021	2.07944	7	0.01	0	10.445	0.094344	14.3642	21	1	0.580014
000156	2012	2.07944	6	2.84	0	10.5634	0.09653	12.7319	12	0	0.74873
000156	2013	2.30259	7	3.42	0	10.6922	0.464391	13.1391	13	0	0.643314
000156	2014	2.07944	8	3.08	0	10.8548	0.093154	13.2282	14	1	0.602917
000156	2015	3.3322	8	3.41	0	11.0159	1.28042	14.0526	15	1	0.269583
000156	2016	3.43399	8	3.55	0	11.1858	0.107128	14.1543	16	1	0.279278
000156	2017	3.66356	9	4.51	0	11.2461	0.02761	14.1816	17	1	0.280398
000156	2018	4.11087	9	3.31	0	11.2981	0.022248	14.2036	18	1	0.277813
000156	2019	4.15888	8	3.11	0	11.361	0.06665	14.2681	19	1	0.300245
000156	2020	4.52179	9	2.52	0	12.2214	-0.039338	14.6674	20	1	0.40751
000156	2021	3.82864	9	4.38	0	12.3046	0.092147	14.7555	21	1	0.433444
000157	2012	0	8	3.58	0.0317	12.8115	0.242977	16.0013	12	0	0.53707
000157	2013	0	8	4.73	0.2498	12.7438	0.006324	16.0076	13	0	0.530345
000157	2014	1.09861	8	4.66	0.2428	12.6431	0.04714	16.0536	14	0	0.56006
000157	2015	2.30259	8	5.07	0.1802	12.486	-0.000373	16.0533	15	0	0.566712
000157	2016	2.30259	8	4.49	0.1963	12.3785	-0.048889	16.0031	16	0	0.576009
000157	2017	2.3979	8	3.75	0.5897	12.3206	-0.067219	15.9336	17	0	0.540256
000157	2018	2.89037	8	3.76	0.429	12.4245	0.123965	16.0504	18	0	0.585172
000157	2019	3.04452	8	4.83	0.4161	12.5589	-0.014858	16.0355	19	0	0.570609
000157	2020	3.3673	8	5.38	0.5026	12.6908	0.262924	16.2689	20	0	0.588158
000157	2021	3.43399	8	6.3	0.4195	12.9932	0.049393	16.3171	21	0	0.522225
000158	2011	0	6	0	0	10.7706	0.115741	13.179	11	1	0.543603
000158	2012	0.693147	6	2.14	0.0001	10.8277	0.080466	13.2563	12	1	0.575353
000158	2013	0.693147	6	1.32	0.0001	10.8642	0.009861	13.2662	13	1	0.576942
000158	2014	0.693147	6	0.95	0.0003	10.5382	-0.03812	13.2273	14	1	0.554528
000158	2015	3.89182	6	0.71	2.3185	10.6224	0.970384	13.9055	15	1	0.503495
000158	2016	3.78419	6	1.68	2.3174	10.6725	0.170202	14.0627	16	1	0.551411
000158	2017	4.35671	6	1.81	2.3142	10.7802	-0.00117	14.0615	17	1	0.52987
000158	2018	4.78749	6	1.48	2.5869	10.7658	0.105834	14.1621	18	1	0.569219
000158	2019	5.16479	5	2.71	2.0962	10.7843	0.000967	14.1631	19	1	0.581776
000158	2020	4.96284	6	2.57	1.7995	10.824	0.052201	14.214	20	1	0.594665
000158	2021	4.60517	6	3.14	1.5313	10.9981	0.114293	14.3222	21	1	0.628158
000159	2018	0	7	1.99	0.0097	8.42637	-0.098031	12.5209	18	0	0.218467
000159	2019	0	7	3.99	0.0097	8.40212	0.028107	12.5486	19	0	0.224618
000159	2020	0	7	2.39	0.0097	8.6446	-0.04888	12.4985	20	0	0.181153
000159	2021	0.693147	7	1.61	0.0097	8.69115	0.376822	12.8183	21	0	0.386334
000301	2018	2.3979	8	3.82	0	11.5459	0.620161	14.598	18	0	0.407513
000301	2019	2.3979	7	3.01	0	11.8485	0.182624	15.0695	19	0	0.563384
000301	2020	1.94591	8	2.54	0	11.8551	0.795935	15.655	20	0	0.64172
000301	2021	1.60944	8	2.76	0	12.2287	0.584049	16.3957	21	0	0.777216
000333	2013	2.48491	6	0	7.7092	13.618	0.104968	16.0871	0	0	0.596883
000333	2014	3.63759	8	0	4.8017	13.8573	0.240815	16.3028	1	0	0.61983
000333	2015	2.83321	8	3.8	3.5612	13.8637	0.071076	16.3715	2	0	0.565113
000333	2016	2.48491	7	3.8	2.1833	13.9685	0.324109	16.6523	3	0	0.595683
000333	2017	3.91202	8	3.53	2.1648	14.6371	0.454313	17.0268	4	0	0.665768
000333	2018	3.98898	8	3.78	2.1566	14.7201	0.062853	17.0877	5	0	0.649397
000333	2019	3.93183	8	3.46	2.0224	14.8032	0.145067	17.2232	6	0	0.644
000333	2020	4.34381	7	3.56	1.7316	14.8614	0.193496	17.4001	7	0	0.655263
000333	2021	4.61512	8	3.52	1.7517	14.9817	0.076484	17.4738	8	0	0.652464
000338	2012	0	8	4.14	1.8342	12.5982	0.077599	15.7074	5	1	0.526552
000338	2013	0	8	4.32	1.719	12.9749	0.183977	15.8763	6	1	0.562831
000338	2014	1.09861	8	4.21	1.594	13.8065	0.533482	16.3038	7	1	0.660711
000338	2015	0	8	4.41	1.5465	14.1712	-0.060383	16.2568	8	1	0.636761
000338	2016	0.693147	8	3.81	1.546	14.2944	0.41566	16.6127	9	1	0.728267
000338	2017	1.79176	8	3.73	1.6061	14.6252	0.15961	16.758	10	1	0.702829
000338	2018	1.38629	8	4.08	1.6618	14.6686	0.082463	16.8373	11	1	0.696705
000338	2019	1.38629	8	4.21	1.6757	14.7259	0.153721	16.9803	12	1	0.705383
000338	2020	1.79176	8	4.2	1.5836	14.812	0.143218	17.1141	13	1	0.702924
000338	2021	2.63906	8	4.21	1.3779	14.841	0.022072	17.1371	14	1	0.628357
000400	2011	2.30259	8	0	0.055	10.7037	0.228813	13.469	14	1	0.580492
000400	2012	1.94591	8	4.57	0.055	10.9056	-0.020652	13.4481	15	1	0.539772
000400	2013	2.07944	7	4.24	0.05	10.949	0.197146	13.6281	16	1	0.539619
000400	2014	2.19722	7	5.15	0.0174	11.2368	0.039033	13.8917	17	1	0.422345
000400	2015	1.60944	8	5.4	0.0244	11.2573	0.157071	14.0376	18	1	0.449712
000400	2016	2.63906	8	4.79	0.0185	11.3598	0.145227	14.1732	19	1	0.472021
000400	2017	2.48491	8	4.75	0.0172	11.4002	0.070477	14.2413	20	1	0.469273
000400	2018	2.56495	8	6.19	0.0076	11.4679	-0.047804	14.1924	21	1	0.426969
000400	2019	2.70805	8	5.28	0.0076	11.5573	0.035174	14.2269	22	1	0.42498
000400	2020	3.29584	8	4.76	0.0076	11.5881	0.049167	14.3347	23	1	0.452629
000400	2021	2.99573	8	5.14	0.0023	11.685	0.051297	14.3847	24	1	0.425149
000401	2012	0	8	0.04	0.0051	11.5923	0.090054	15.2387	16	1	0.677956
000401	2013	0	8	0.04	0.0051	11.7251	0.038314	15.2763	17	1	0.677456
000401	2014	0	6	0.04	0.0051	11.8315	0.022278	15.2983	18	1	0.694987
000401	2015	0.693147	7	0.05	0.0051	11.8495	-0.062946	15.2333	19	1	0.725467
000401	2016	0	7	0.05	0.002	11.7657	-0.000636	15.2381	20	1	0.730765
000401	2018	0.693147	8	0.15	0.002	12.3497	0.072525	15.64	22	1	0.615594
000401	2019	0	8	0.21	0.002	12.5992	-0.158903	15.6194	23	1	0.525172
000401	2020	1.38629	8	0.27	0	12.5188	-0.02941	15.5896	24	1	0.454608
000401	2021	1.09861	8	0.27	0.0001	12.6702	0.023464	15.6128	25	1	0.440104
000403	2013	0	4	5.63	0.0117	9.03789	0.111625	11.6845	17	0	0.703759
000403	2014	0	4	3.9	0.0095	8.93401	0.005601	11.6901	18	0	0.615809
000403	2015	0	4	4.82	0	9.19973	0.059895	11.7482	19	0	0.584694
000403	2016	0	5	4.73	0	9.49721	0.011291	11.7595	20	0	0.588208
000403	2017	0	5	4.29	0.0132	9.62837	0.032029	11.791	21	0	0.589444
000403	2018	0	5	3.32	0.0019	9.72569	-0.002289	11.7887	22	0	0.529828
000403	2019	0	4	3.64	0.0019	9.6524	-0.036357	11.7532	23	0	0.369631
000403	2020	0	5	2.45	0.355	9.67975	0.299593	12.0153	24	0	0.414924
000403	2021	0	5	3.22	4.0442	10.1506	3.21961	13.4713	25	0	0.107236
000404	2011	0	6	0	0.0051	10.2554	0.173834	12.952	15	1	0.776426
000404	2012	0	6	2.5	0.0051	10.3596	0.121546	13.0667	16	1	0.763796
000404	2013	0.693147	6	3.12	0.003	10.6797	0.346004	13.3638	17	1	0.609224
000404	2014	0.693147	6	3.03	0.1906	10.933	0.037565	13.4007	18	1	0.591573
000404	2015	0	6	3.45	0.2926	11.0119	0.055411	13.4546	19	1	0.574696
000404	2016	0	6	3.17	0.3714	11.024	0.162397	13.6051	20	1	0.598875
000404	2017	0.693147	6	3.29	0.3061	11.1328	0.231497	13.8133	21	1	0.602868
000404	2018	2.63906	6	3.32	0.2605	11.1901	0.011599	13.8249	22	1	0.582463
000404	2019	2.3979	6	3.31	0.2175	11.2822	0.015307	13.8401	23	1	0.584174
000404	2020	2.30259	6	3.79	0.0439	11.2978	0.06732	13.9052	24	1	0.596269
000404	2021	1.94591	6	3.44	0.0439	11.3231	0.072599	13.9753	25	1	0.606311
000407	2011	0	8	0	0.0112	9.28315	0.006166	12.6552	15	0	0.552447
000407	2012	0	6	0	0.0104	9.24665	0.013161	12.6683	16	0	0.585817
000407	2013	0	7	1.09	0.0099	9.31292	0.099477	12.7631	17	0	0.615876
000407	2014	0	8	0.21	5.5249	9.3006	0.154223	12.9246	18	0	0.506253
000407	2018	0.693147	8	0.38	0.0093	9.59877	0.273913	13.3734	22	0	0.574102
000407	2019	0.693147	5	0.36	0.0093	9.67734	0.012803	13.3862	23	0	0.552642
000407	2020	0.693147	7	0.63	0.0093	10.0196	0.037358	13.4228	24	0	0.570321
000407	2021	0	7	0.59	0.0088	10.149	0.042274	13.4642	25	0	0.570659
000408	2018	0	6	0	10.8751	9.56043	0.211868	13.7521	22	0	0.207796
000408	2019	0	3	0.08	0.0011	9.64217	0.082873	13.7792	23	0	0.180113
000408	2020	0	4	0.29	0.0011	9.57805	-0.100162	13.6737	24	0	0.08764
000408	2021	0	3	0.48	0.0008	9.76044	0.224356	13.8761	25	0	0.110191
000409	2018	0	5	0	0	9.28379	-0.197409	13.0803	22	1	0.551379
000409	2019	0	4	0.45	0	9.27182	-0.20016	12.857	23	1	0.666963
000409	2020	2.89037	5	0.59	0	9.13362	-0.773306	11.5094	24	1	0.427478
000409	2021	3.55535	6	6.79	0	9.34176	0.203623	11.6947	25	1	0.499622
000411	2017	3.68888	7	0.01	0.0198	10.3974	0.300015	13.7194	21	1	0.790254
000411	2018	2.99573	7	0.01	0.0205	10.6566	-0.010005	13.7093	22	1	0.768319
000411	2019	3.49651	7	0.01	0.0139	10.8284	0.197603	13.8896	23	1	0.72408
000411	2020	3.66356	7	0.01	0.0139	10.8943	0.044646	13.9333	24	1	0.715042
000411	2021	3.49651	7	0.03	0.4554	10.9282	0.088448	14.0181	25	1	0.712904
000413	2012	0	6	4.01	0.0032	9.26048	4.51094	12.2365	16	0	0.755861
000413	2013	0	7	4.51	0.0011	9.78278	3.38131	13.7138	17	0	0.349694
000413	2015	0	6	2.05	0.019	10.7162	0.557674	14.8733	19	0	0.49437
000413	2016	0	8	2.77	0.0046	10.833	0.625992	15.3594	20	0	0.507345
000413	2017	0.693147	8	2.22	0.0039	11.1083	0.345931	15.7278	21	0	0.526364
000413	2018	1.94591	8	2.11	0.0039	11.6517	0.057786	15.7976	22	0	0.539472
000413	2019	1.09861	8	6.99	0.0025	11.5202	-0.066353	15.7289	23	0	0.534897
000413	2020	1.94591	4	4.29	0	11.2054	-0.043259	15.6847	24	0	0.558631
000413	2021	1.79176	4	3.54	0	10.9937	-0.036151	15.6479	25	0	0.586016
000420	2011	0	6	0	0.0033	10.3213	0.041038	12.6234	15	1	0.801884
000420	2012	0	6	0	0.0033	10.1426	0.12298	12.7515	16	1	0.825412
000420	2013	0	6	0	0.0025	10.0875	0.158835	12.8989	17	1	0.957023
000420	2016	0	6	0	0.0013	10.0124	0.743574	13.0435	20	1	0.417175
000420	2018	0	6	0	0.0233	10.3452	0.155357	13.4787	22	1	0.591152
000420	2019	0	6	0	0.0206	10.5064	0.187413	13.6505	23	1	0.643893
000420	2020	0	6	0	0.0196	10.4128	0.024751	13.6749	24	1	0.641798
000420	2021	0	4	0	0.0123	10.7333	0.009696	13.6846	25	1	0.662834
000421	2018	0	6	0.07	0	10.6281	0.047082	13.9495	22	1	0.697497
000421	2019	0.693147	6	0.1	0	10.752	0.060862	14.0086	23	1	0.705187
000421	2020	2.3979	6	0.08	0	10.7083	-0.093583	13.9104	24	1	0.649452
000421	2021	2.07944	6	0.23	0	10.8499	0.28928	14.1644	25	1	0.712896
000422	2012	0	6	0	0.0438	10.9586	0.107139	14.9023	16	1	0.734845
000422	2013	0	7	0.35	0.0246	11.0483	0.192468	15.0784	17	1	0.788887
000422	2014	0	6	0.4	0.008	11.1122	0.057127	15.1339	18	1	0.79884
000422	2015	0	4	0.45	0.008	11.073	0.069692	15.2013	19	1	0.798188
000422	2016	0.693147	5	0.56	0.008	11.1448	-0.005161	15.1961	20	1	0.828894
000422	2017	0.693147	3	0.58	0.008	11.0572	-0.181573	14.9957	21	1	0.95199
000422	2018	0.693147	5	1.02	0.008	11.2169	-0.264934	14.6879	22	1	0.919167
000422	2019	0.693147	4	3.3	0.008	11.1256	-0.033527	14.6538	23	1	0.951315
000422	2020	0	5	2.36	0.008	10.9779	-0.047977	14.6047	24	1	0.938974
000422	2021	0	6	3.83	0.006	11.1879	-0.052214	14.5511	25	1	0.809812
000423	2011	1.38629	8	0	0.0484	9.99274	0.17473	12.9543	15	1	0.177752
000423	2012	1.38629	8	3.74	0.0484	10.2179	0.260108	13.1855	16	1	0.190484
000423	2013	2.70805	8	3.07	0.0484	10.3065	0.122815	13.3013	17	1	0.149746
000423	2014	2.77259	8	3.13	0.0543	10.4301	0.247536	13.5225	18	1	0.192
000423	2015	2.07944	8	2.86	0.0317	10.542	0.154035	13.6657	19	1	0.177256
000423	2016	1.79176	8	2.66	0.0317	10.6575	0.155715	13.8105	20	1	0.157136
000423	2017	1.94591	8	3.06	0.0317	10.8358	0.243876	14.0287	21	1	0.202369
000423	2018	1.94591	8	3.32	0.0317	10.972	0.120712	14.1427	22	1	0.183198
000423	2019	2.63906	8	6.96	0.0317	11.0386	-0.15979	13.9685	23	1	0.139923
000423	2020	2.77259	8	4.51	0.0062	10.8461	-0.064299	13.9063	24	1	0.107124
000423	2021	2.70805	8	3.84	0.0001	10.9115	0.061918	13.9663	25	1	0.140407
000425	2011	0	8	0	0.0025	11.9668	0.369554	15.0601	15	1	0.563431
000425	2012	0	8	4.12	0.0025	12.132	0.306665	15.3275	16	1	0.613681
000425	2013	0.693147	8	3.74	0.0025	12.192	0.077822	15.4067	17	1	0.598504
000425	2014	0	8	3.24	0.0023	12.296	-0.0506	15.4017	18	1	0.581602
000425	2015	0.693147	8	3.4	0.0021	12.2488	-0.126303	15.2673	19	1	0.517557
000425	2016	1.60944	8	4.11	0.0022	12.0764	0.028453	15.2966	20	1	0.534267
000425	2017	2.63906	8	5.51	0.0022	12.2262	0.131727	15.4203	21	1	0.516661
000425	2018	3.52636	8	4.54	0.0019	12.3603	0.230658	15.6279	22	1	0.504644
000425	2019	3.91202	8	4.15	0.0055	12.5215	0.261907	15.8605	23	1	0.564685
000425	2020	3.73767	8	5.07	0.0055	12.5879	0.187673	16.0325	24	1	0.627759
000425	2021	3.73767	8	5.28	0.0019	12.8176	0.198611	16.2137	25	1	0.662188
000426	2018	0	4	0.13	3.5784	8.75471	-0.042637	13.7027	22	0	0.427777
000429	2016	1.09861	6	0.22	0.0132	10.3475	0.062507	14.29	18	1	0.449772
000429	2017	1.38629	6	0.32	0.0197	10.3668	0.028052	14.3177	19	1	0.427832
000429	2018	1.09861	6	0.04	0.0138	10.4094	-0.013763	14.3038	20	1	0.383508
000429	2020	1.60944	6	0.01	0.0065	10.5573	-0.044436	14.496	22	1	0.481871
000429	2021	2.3979	6	0.26	0.0065	10.801	-0.044196	14.4508	23	1	0.400237
000488	2012	1.60944	8	1.49	0.5435	11.4928	0.045903	15.3784	12	1	0.699418
000488	2013	1.79176	6	1.86	0.5578	11.5303	-0.004265	15.3741	13	1	0.691966
000488	2014	1.94591	6	2.46	0.5742	11.3312	0.195702	15.5528	14	1	0.747491
000488	2015	0	6	3.21	0.5742	11.3902	0.372033	15.8691	15	1	0.778623
000488	2016	0	6	3.21	0.5266	11.6028	0.055459	15.9231	16	1	0.725773
000488	2017	0	6	3.41	0.5464	11.5352	0.283644	16.1728	17	1	0.713381
000488	2018	0	6	3.22	0.4191	11.747	-0.0029	16.1699	18	1	0.754349
000488	2019	0	4	3.26	0.4789	11.8898	-0.069881	16.0975	19	1	0.731114
000488	2020	0	5	4.15	1.9276	11.865	-0.065165	16.0301	20	1	0.718262
000488	2021	0	6	4.4	1.8703	11.8962	-0.095375	15.9299	21	1	0.727832
000498	2013	0	5	0.29	0	10.7689	0.065054	13.7558	16	1	0.755201
000498	2015	0	7	0.61	0	10.7999	0.03888	13.8563	18	1	0.708156
000498	2016	0.693147	8	0.23	0	11.3077	0.444252	14.2238	19	1	0.769289
000498	2017	0	8	0.73	0	11.5356	0.171747	14.3823	20	1	0.769372
000498	2018	0	8	0.95	0	11.6394	0.355411	14.6864	21	1	0.733793
000498	2019	0	8	1.44	0	11.8864	0.293572	14.9806	22	1	0.742626
000498	2020	2.07944	8	2.18	0.0002	12.156	0.451273	15.5217	23	1	0.765899
000498	2021	1.79176	8	2.2	0.0002	12.7812	0.513898	15.9364	24	1	0.759996
000502	2016	1.09861	7	1.58	0.0005	8.33785	0.53885	11.0394	24	0	0.596444
000502	2017	0	6	66.35	0.0005	8.61793	-0.168106	10.8553	25	0	0.715851
000502	2018	1.38629	6	34.98	0.0005	8.15408	-0.196082	10.637	26	0	0.472495
000503	2011	0	8	0	0	8.81728	-0.086901	11.8633	19	0	0.111885
000503	2012	4.43082	8	19.03	0	8.73035	0.04142	11.9039	20	0	0.128211
000503	2013	4.84419	6	17.46	0	8.89674	-0.034103	11.8692	21	0	0.109044
000503	2014	4.30407	5	16	0	9.22144	0.004826	11.874	22	0	0.074383
000503	2015	4.65396	8	36.03	0	9.52112	0.032671	11.9062	23	0	0.068741
000503	2016	5.04986	8	46.72	0.0461	9.74991	0.007055	11.9132	24	0	0.053002
000503	2017	4.65396	8	57.49	0	9.96263	-0.029292	11.8835	25	1	0.038413
000503	2018	4.65396	8	30.89	0	9.81625	-0.11612	11.7601	26	1	0.048998
000503	2019	4.69135	8	25.03	0	9.93045	0.019416	11.7793	27	1	0.059551
000503	2020	4.11087	8	13.61	0	9.93695	-0.228228	11.7728	28	1	0.256475
000503	2021	4.04305	6	12.73	0.1689	10.1784	-0.080588	11.6888	29	1	0.339746
000504	2016	1.60944	5	0.59	0	6.97209	1.45352	10.3129	24	1	0.735191
000504	2017	0	6	4.05	0	7.0139	0.343934	10.6085	25	1	0.682708
000504	2018	0.693147	7	16.85	0	8.31789	-0.153345	10.442	26	1	0.685587
000504	2019	2.07944	7	11.57	0	8.6159	-0.217022	10.1974	27	1	0.573452
000504	2020	1.94591	7	2.83	0	8.39514	1.07259	10.9262	28	1	0.758188
000504	2021	1.79176	7	5.45	0	8.87518	0.185395	11.0963	29	1	0.832658
000505	2017	2.63906	5	0.02	0	10.5734	0.214693	13.3183	25	1	0.572467
000505	2018	2.83321	6	0.04	0	10.2676	-0.191575	13.1057	26	1	0.422619
000505	2019	2.77259	6	0.1	0	10.4132	0.063882	13.1676	27	1	0.428227
000505	2020	2.48491	6	0.11	5.662	10.3339	0.088743	13.2526	28	1	0.455856
000505	2021	1.79176	6	0.1	5.662	10.4455	0.061644	13.3124	29	1	0.452229
000507	2018	2.30259	6	0.11	0.0028	10.1859	0.125763	13.4355	25	1	0.522906
000507	2019	1.94591	6	0.42	0.0024	10.3006	0.352733	13.7376	26	1	0.38872
000507	2020	0	6	0.63	0.0024	10.4291	0.45794	14.1147	27	1	0.56503
000507	2021	0.693147	6	1.02	0.0024	11.0823	0.315031	14.3885	28	1	0.583037
000509	2012	0	6	0	0.0172	8.54679	-0.114542	10.7169	19	1	1.46934
000509	2013	0	3	0	0.0134	8.53997	0.625277	11.2025	20	0	0.898231
000509	2014	0	4	0	0	8.39328	-0.145384	11.0454	21	0	0.980329
000509	2021	0.693147	5	3.52	0.0004	8.02831	1.10978	10.9593	28	1	0.62018
000510	2011	0	6	0	0.0012	9.47512	-0.026971	12.3691	18	0	0.524906
000510	2013	0	6	0	0.0007	9.78023	-0.19951	12.1239	20	0	0.48871
000510	2014	0	6	0	0.0005	9.76533	-0.02083	12.1028	21	1	0.559173
000510	2015	0	6	3.16	10.0005	9.72047	-0.144834	11.9463	22	0	0.484045
000510	2016	0	4	3	10	9.74339	-0.143156	11.7918	23	0	0.35885
000510	2017	0	2	2.97	13.0549	9.88931	0.135483	11.9189	24	0	0.416092
000510	2018	0	3	3.18	13.0549	10.032	-0.010863	11.908	25	0	0.35626
000510	2019	0	5	3.05	13.0549	10.0855	0.084898	11.9895	26	0	0.347894
000510	2020	0	5	2.88	10.0549	10.0627	0.127858	12.1098	27	0	0.39717
000510	2021	1.60944	5	2.43	8.8238	10.2261	0.19817	12.2906	28	0	0.374023
000513	2011	0	6	0	0	10.2576	0.256941	13.0396	18	0	0.345714
000513	2012	0	6	5.11	0	10.3688	0.223955	13.2417	19	0	0.435524
000513	2013	0	6	5.05	0	10.5329	0.165476	13.3948	20	0	0.451033
000513	2014	0.693147	6	5.23	0	10.648	0.112184	13.5012	21	0	0.440964
000513	2015	1.79176	5	5.67	0.2691	10.8254	0.106117	13.602	22	0	0.404534
000513	2016	1.60944	6	6.2	0.2658	10.9588	0.303524	13.8671	23	0	0.325153
000513	2017	1.60944	6	6.75	0.2659	11.1005	0.509862	14.2791	24	0	0.293382
000513	2018	1.60944	4	7.76	0.2304	11.3858	0.096845	14.3715	25	0	0.326166
000513	2019	1.60944	5	8.82	0.2573	11.4842	0.030917	14.402	26	0	0.317149
000513	2020	2.07944	6	9.41	0.332	11.5695	0.145432	14.5378	27	0	0.337565
000513	2021	2.07944	8	12.63	0.3632	11.8364	0.0865	14.6207	28	0	0.360313
000516	2021	2.3979	8	0	2.4932	11.6264	0.098633	14.1022	28	0	0.599747
000517	2020	0	8	0.61	28.6977	10.2809	0.693663	15.729	27	0	0.844589
000517	2021	0	8	0.19	28.6977	10.3155	0.23084	15.9367	28	0	0.822551
000518	2012	0	6	2.79	0	7.96305	-0.058852	11.4217	19	0	0.090497
000518	2013	0.693147	6	3.61	0	8.13948	-0.098887	11.3176	20	0	0.111607
000518	2014	0.693147	6	3.3	0	7.89449	-0.005472	11.3121	21	0	0.117947
000518	2018	0	5	3.18	0	8.04001	-0.006175	11.4359	25	0	0.305737
000518	2019	0	4	13.87	0	8.20842	-0.010855	11.425	26	0	0.278996
000518	2020	0.693147	4	8.05	0	8.32081	-0.100585	11.319	27	0	0.168336
000518	2021	0	4	14.77	0.0001	8.2398	-0.029617	11.2889	28	0	0.190834
000519	2012	0	6	0.94	0	8.62505	0.004508	10.7668	19	1	0.252177
000519	2013	0	6	3.9	0	10.209	0.528877	13.1059	20	1	0.266653
000519	2014	0	7	4.2	0	10.2188	-0.002096	13.1039	21	1	0.187715
000519	2015	0	7	5.66	0	10.1805	0.050407	13.153	22	1	0.192024
000519	2016	0.693147	7	4.76	0	11.2171	0.289643	13.8412	23	1	0.282296
000519	2017	0	7	4.18	0	11.2559	-0.051856	13.788	24	1	0.226262
000519	2018	0	5	4.98	0.0008	11.3569	0.071325	13.8569	25	1	0.245685
000519	2019	0	4	5.5	0.0008	11.4283	0.056484	13.9118	26	1	0.256386
000519	2020	0	5	4.82	0.0008	11.471	0.104933	14.0116	27	1	0.29993
000519	2021	0	6	5.69	0	11.6598	0.153212	14.1542	28	1	0.357772
000521	2011	1.09861	6	0	0	11.121	0.068351	13.5414	18	1	0.624569
000521	2012	1.38629	6	0	0	11.257	0.0373	13.578	19	1	0.621935
000521	2014	1.94591	6	0	0.492	11.4496	0.057127	13.7112	21	1	0.61834
000521	2015	2.56495	6	6.02	0.6439	11.6561	0.00635	13.7175	22	1	0.622796
000521	2016	2.99573	6	5.43	0.4707	11.7145	0.35403	14.0393	23	1	0.586964
000521	2017	3.04452	6	4.53	0.4816	11.8581	0.276148	14.2831	24	1	0.676899
000521	2018	3.09104	6	4.7	0.4874	11.9791	-0.025042	14.2577	25	1	0.66999
000521	2019	2.89037	5	4.73	0.3431	11.9276	-0.087366	14.1663	26	1	0.640058
000521	2020	2.56495	6	3.61	0.3431	11.8717	0.133861	14.292	27	1	0.69186
000521	2021	3.04452	6	3.46	0.3431	12.0097	-0.056689	14.2336	28	1	0.671189
000523	2012	1.09861	6	2.98	0.0564	8.87187	0.212438	12.123	19	1	0.449016
000523	2013	2.70805	6	3.45	0.0564	9.2256	0.356039	12.4276	20	1	0.58191
000523	2015	1.94591	6	2.59	0.0866	9.09565	0.173196	12.7742	22	1	0.68796
000523	2016	2.63906	6	2.29	0.1122	9.08351	0.181398	12.9409	23	1	0.571952
000523	2017	2.19722	6	3	0.1197	9.29618	0.154035	13.0842	24	1	0.617673
000523	2018	2.19722	6	2.4	0.1197	9.497	0.290695	13.3394	25	1	0.732223
000523	2019	2.07944	5	2.62	0.0635	9.81991	0.04969	13.4879	26	1	0.791522
000523	2020	1.09861	6	2.77	0.0308	9.67487	-0.528284	12.7365	27	1	1.95656
000523	2021	0.693147	3	3.2	0.012	9.94765	-0.203613	12.5089	28	1	0.622115
000524	2017	2.07944	7	0.0045	0	11.019	0.339191	13.0031	24	1	0.419242
000524	2018	2.30259	7	0.16	0	11.1508	0.032717	13.0353	25	1	0.432239
000524	2019	2.89037	7	0.25	0.0136	11.2836	0.040491	13.075	26	1	0.425437
000524	2020	2.56495	7	0.76	0.0137	10.9879	-0.26215	12.771	27	1	0.321346
000524	2021	2.89037	7	0.93	0.0137	11.0054	-0.108255	12.6564	28	1	0.283611
000526	2018	1.94591	3	1.98	0	12.0964	0.018637	12.8082	25	1	0.979221
000526	2019	2.56495	5	1.57	0	12.1039	-0.01524	12.7928	26	1	0.974683
000526	2020	2.3979	6	1.95	0	11.9273	-0.022574	12.77	27	0	0.962444
000526	2021	2.19722	6	2	0	11.9939	-0.014702	12.7552	28	0	0.880037
000528	2011	0	8	4.02	0.002	11.4861	0.223524	14.6375	18	1	0.589365
000528	2012	0	8	4.1	0.002	11.5274	-0.007358	14.6302	19	1	0.586932
000528	2013	0	8	4.03	0.0001	11.5356	-0.01789	14.6121	20	1	0.577607
000528	2014	0.693147	8	4.05	0.0183	11.5479	-0.078291	14.548	21	1	0.561288
000528	2015	0.693147	8	3.98	0.0183	11.4044	-0.02007	14.5277	22	1	0.563075
000528	2016	0	8	4.14	0.0184	11.3367	0.009796	14.5374	23	1	0.570183
000528	2017	1.38629	8	3.39	0.0184	11.4732	0.052174	14.5883	24	1	0.579048
000528	2018	1.38629	8	3.09	0.0166	11.8349	0.144661	14.7791	25	1	0.614775
000528	2019	1.79176	8	3.51	0.1053	11.9719	0.139226	14.9095	26	1	0.637307
000528	2020	1.94591	8	3.23	0.1053	12.0965	0.138947	15.0396	27	1	0.649732
000528	2021	2.83321	8	3.26	0.0846	12.4453	-0.014065	15.2126	28	1	0.600767
000529	2020	2.48491	6	0.27	0	10.2091	0.453093	12.8295	27	1	0.452043
000529	2021	2.07944	5	0.31	0	10.3828	0.21557	13.0627	28	1	0.486451
000530	2012	0	6	5.21	0.0354	10.099	-0.038141	12.5904	19	1	0.349769
000530	2013	0	6	5.12	0.0029	10.1755	0.010282	12.6006	20	1	0.322938
000530	2014	1.09861	8	5.16	0.004	10.2267	0.029164	12.6294	21	1	0.324261
000530	2015	0.693147	8	5.03	1.0243	10.2347	0.336802	12.9196	22	1	0.335244
000530	2016	0.693147	8	4.83	0.982	10.3461	0.220701	13.1191	23	1	0.334328
000530	2017	1.79176	8	4.51	0.8118	10.3999	0.102754	13.2392	24	1	0.378105
000530	2018	1.60944	8	3.85	0.6264	10.4687	-0.009136	13.23	25	0	0.378905
000530	2019	2.07944	8	3.51	0.4837	10.4857	-0.007682	13.2223	26	1	0.374875
000530	2020	1.09861	8	3.32	0.4611	10.3554	0.028244	13.2502	27	1	0.392913
000530	2021	0.693147	8	3.12	0.4433	10.4644	0.009505	13.2596	28	1	0.468318
000531	2019	0.693147	7	0.93	0	10.3692	0.100694	13.9664	25	1	0.602805
000531	2020	0	7	0.58	0	10.4019	0.169959	14.1233	26	1	0.567491
000531	2021	0.693147	7	1.74	0	10.4703	0.174833	14.2845	27	1	0.634022
000532	2012	0	8	4.51	0.0003	8.49865	-0.049478	11.4793	18	1	0.137633
000532	2013	0.693147	7	4.82	0.0003	8.56524	0.120989	11.5935	19	1	0.187312
000532	2014	1.09861	7	3.96	0	8.6243	0.017632	11.611	20	1	0.213197
000532	2015	2.07944	7	4.15	0	8.73664	0.109412	11.7148	21	1	0.36587
000532	2016	1.94591	7	4.5	0	9.02263	0.598738	12.184	22	1	0.582156
000532	2017	1.09861	6	3.9	0	9.27438	0.194344	12.3616	23	1	0.628915
000532	2018	1.09861	6	2.84	0	9.55294	0.104586	12.4611	24	1	0.6367
000532	2019	1.38629	6	3.47	0	9.57687	-0.019985	12.4409	25	1	0.599001
000532	2020	1.38629	7	4.66	0	9.63696	-0.078899	12.3587	26	1	0.493387
000532	2021	1.38629	7	7.84	0	9.86579	0.196777	12.5384	27	1	0.514095
000533	2012	1.09861	6	2.85	0.0049	9.55716	0.093236	12.3955	18	0	0.546238
000533	2013	1.38629	5	2.83	0.0049	9.79703	0.58546	12.8564	19	0	0.497427
000533	2015	1.79176	6	2.97	0	10.5744	0.06627	12.9397	21	0	0.49158
000533	2016	1.09861	6	2.28	0	10.6257	-0.217615	12.6943	22	0	0.367516
000533	2017	1.09861	6	0.74	0	9.8054	0.339684	12.9867	23	0	0.500873
000533	2018	0.693147	6	0.62	0	9.97284	-0.429603	12.4253	24	0	0.622565
000533	2019	0.693147	5	4.26	0	9.73549	-0.048575	12.3755	25	0	0.630724
000533	2020	1.09861	5	4.03	0	9.81276	0.031684	12.4067	26	0	0.610891
000533	2021	1.09861	5	4.23	0	9.85579	-0.028457	12.3778	27	0	0.657768
000534	2014	1.09861	7	0	0.7055	8.60636	-0.13215	12.7626	20	0	0.532798
000534	2016	0	7	7.9	0.1071	8.11605	-0.283799	12.3698	22	0	0.403374
000534	2017	0	6	11.9	0.1071	8.0041	0.023003	12.3926	23	0	0.358626
000534	2018	0	6	23.06	0.087	8.42965	0.079613	12.4692	24	0	0.409483
000534	2019	0	5	15.98	0.0752	9.26545	-0.349063	12.2366	25	0	0.540409
000534	2020	0	5	21.48	0.0752	9.35684	0.030884	12.2671	26	0	0.53347
000534	2021	0.693147	5	18.07	0.1735	9.58326	-0.003911	12.2631	27	0	0.480749
000536	2012	0	8	2.82	0.0001	10.3868	0.271924	13.269	19	0	0.437781
000536	2013	0	8	2.4	0	10.8748	0.079386	13.7864	20	0	0.619171
000536	2014	0	8	1.18	0	10.8106	0.074484	13.8582	21	0	0.617403
000536	2015	1.09861	8	1.51	0.0006	10.8933	-0.14026	13.7071	22	0	0.663016
000536	2016	1.38629	8	1.49	0.0003	10.7685	1.11125	14.4544	23	0	0.309024
000536	2017	1.09861	8	2.69	0	10.7806	0.109528	14.5583	24	0	0.389247
000536	2018	0.693147	7	6.45	0	11.1021	-0.091755	14.4621	25	0	0.605061
000536	2019	1.79176	6	24.18	0	11.0236	-0.233956	14.1956	26	0	0.661928
000536	2020	2.56495	5	13.25	0	10.875	-0.170184	14.009	27	1	0.54102
000536	2021	3.3673	6	9.35	0	11.0055	-0.052473	13.9551	28	1	0.533911
000537	2018	1.09861	7	0	0	10.8568	-0.083757	15.8431	25	1	0.859335
000537	2019	2.07944	7	0	0	10.9285	-0.079515	15.7602	26	1	0.80533
000538	2012	2.70805	8	0.69	0.0044	11.0142	0.173035	13.8798	19	1	0.341024
000538	2013	2.83321	8	1.15	0.0044	11.1367	0.192217	14.0687	20	1	0.299057
000538	2014	2.99573	8	0.84	0.0044	11.4584	0.268647	14.3066	21	1	0.308801
000538	2015	2.77259	8	0.48	0.0009	11.5949	0.180499	14.4726	22	1	0.298748
000538	2016	2.77259	8	0.4	0.0009	11.6851	0.274518	14.7151	23	1	0.355604
000538	2017	3.2581	8	0.35	0.0009	11.7584	0.126731	14.8344	24	1	0.345081
000538	2018	3.04452	8	0.41	0.0009	11.8042	0.096564	14.9266	25	1	0.344171
000538	2019	3.13549	8	0.59	0.7104	12.0164	-0.079528	15.4181	26	1	0.232755
000538	2020	3.09104	8	0.55	0.7104	11.9189	0.111994	15.5242	27	1	0.305607
000538	2021	3.78419	8	0.91	0.8901	12.2617	-0.053001	15.4698	28	1	0.265026
000539	2017	1.60944	8	0.1	0.0001	12.0372	0.004675	15.7757	24	1	0.581694
000539	2018	1.09861	8	0.06	0.0001	12.0775	0.032704	15.8079	25	1	0.57019
000539	2019	0.693147	8	0.11	0.0001	12.1444	0.029216	15.8367	26	1	0.546989
000539	2020	0	8	1.06	0.0001	12.1122	0.139108	15.9669	27	1	0.584238
000539	2021	0	8	1.32	0	12.4575	0.14869	16.2515	28	1	0.713438
000540	2014	3.58352	8	0	0.2714	10.9253	0.190518	15.2833	20	0	0.824051
000540	2015	4.04305	8	0	0.5868	11.0527	0.276649	15.5275	21	0	0.766098
000540	2019	3.3673	9	0	0.6088	12.0473	0.175347	16.299	25	0	0.826794
000540	2020	3.2581	9	0	0.4956	12.0049	0.155361	16.4434	26	0	0.843467
000540	2021	3.04452	7	0	0.4956	12.3085	0.116263	16.5534	27	0	0.927897
000541	2012	0	5	3.2	0.1475	10.4615	0.092763	12.7508	19	0	0.130811
000541	2013	0	5	3.18	0.045	10.7205	-0.021603	12.729	20	0	0.132906
000541	2014	0.693147	5	3.22	0.0457	10.8814	0.107572	12.8311	21	0	0.171864
000541	2015	0.693147	6	3.23	0.9078	10.8361	0.618618	13.3127	22	1	0.163774
000541	2016	0	7	3.27	0.9056	11.0203	0.008576	13.3212	23	1	0.179453
000541	2017	1.38629	7	3.37	0.9164	11.1379	-0.069565	13.2491	24	1	0.15437
000541	2018	1.38629	7	3.67	0.9302	11.0756	-0.015442	13.2336	25	1	0.223124
000541	2019	2.19722	6	4.17	0.9423	11.0331	0.105049	13.3335	26	1	0.205303
000541	2020	1.79176	6	4.3	0.8962	11.1431	0.315127	13.6553	27	1	0.259076
000541	2021	2.3979	6	4.88	0.8962	11.3284	0.138538	13.785	28	1	0.35292
000543	2020	0	7	0.52	0	11.2521	0.024096	15.0302	27	1	0.425592
000543	2021	1.60944	7	2.29	0	11.3205	0.204329	15.2161	28	1	0.589031
000544	2017	1.09861	7	2.3	0	9.85112	0.08988	13.4241	24	1	0.175362
000544	2018	1.79176	7	3.57	0	9.8276	0.344033	13.7198	25	1	0.330266
000544	2019	0.693147	8	2.52	0	10.1621	0.197732	13.9002	26	1	0.40869
000544	2020	0	9	3.07	0	10.3778	0.487348	14.2972	27	1	0.576077
000544	2021	0.693147	9	1.5	0	10.6598	0.314835	14.5709	28	1	0.660074
000545	2013	0.693147	3	4	0	8.77681	0.003875	11.6729	20	0	0.357445
000545	2014	0	5	3.26	0	8.82283	0.801988	12.2617	21	0	0.231992
000545	2015	0.693147	6	4.16	0	8.84882	0.194056	12.4391	22	0	0.300855
000545	2016	0	6	2.6	0	9.19278	0.067775	12.5047	23	0	0.294113
000545	2017	0	6	3.6	0	9.44457	0.020877	12.5253	24	0	0.271909
000545	2018	0	6	3.36	0	9.41101	0.136028	12.6529	25	0	0.34333
000545	2019	0	6	3.36	0	9.571	-0.011326	12.6415	26	0	0.32825
000545	2020	1.09861	6	3.63	0	9.46897	-0.065831	12.5734	27	0	0.37427
000545	2021	1.09861	7	3.51	0	9.65907	0.066039	12.6373	28	0	0.376626
000546	2017	0	6	2.29	4.2303	9.84663	0.560664	13.5912	24	0	0.516107
000546	2018	0	6	3.09	0.3507	10.1902	0.053164	13.643	25	0	0.493778
000546	2019	0	5	3.07	0.0295	10.2617	0.0874	13.7268	26	0	0.464441
000546	2020	0	4	3.2	0.0295	10.2992	0.071573	13.7959	27	0	0.460148
000546	2021	0	5	3.42	8.4992	10.3814	0.1012	13.8923	28	0	0.431598
000547	2012	0.693147	7	0	0.0052	9.06573	0.185645	12.4627	19	0	0.318555
000547	2013	0.693147	7	0	0.0051	9.21585	0.097592	12.5558	20	0	0.373312
000547	2014	0	8	0	6.7521	9.3968	0.22747	12.7607	21	0	0.300708
000547	2015	1.09861	8	15.04	4.5811	9.48627	10.8887	13.4276	22	1	0.189144
000547	2018	2.70805	8	12.35	3.2885	10.5951	0.192374	13.7459	25	1	0.22516
000547	2019	3.61092	8	13.94	0.0925	10.7183	0.164385	13.8981	26	1	0.24599
000547	2020	3.85015	8	12.57	0.0925	10.7166	0.144968	14.0335	27	1	0.248536
000547	2021	4.09434	8	13.27	0	11.0627	0.122863	14.1494	28	1	0.284414
000550	2012	0	8	5	0.0002	11.4748	0.105021	14.0864	19	1	0.375408
000550	2013	0	8	6	0.0002	11.6778	0.257212	14.3153	20	1	0.443279
000550	2014	0	8	6	0.0002	11.8949	0.182704	14.4832	21	1	0.456394
000550	2015	0	8	7.46	0.0002	12.0329	0.079717	14.5599	22	1	0.430844
000550	2016	0	8	7.27	0.0002	12.1339	0.16356	14.7113	23	1	0.493372
000550	2017	1.94591	8	6.56	0.0002	12.2532	0.077161	14.7857	24	1	0.52348
000550	2018	2.19722	8	6.14	0.0001	12.2967	-0.113222	14.6655	25	1	0.556152
000550	2019	2.19722	8	6.64	0.0001	12.3304	0.038553	14.7033	26	1	0.568016
000550	2020	1.79176	8	5.03	0.0001	12.2739	0.159954	14.8517	27	1	0.610204
000550	2021	1.94591	8	5.36	0.0001	12.4766	-0.064789	14.7847	28	1	0.675427
000551	2012	1.60944	7	6.15	0	10.3513	0.02165	12.6861	18	1	0.488602
000551	2013	0.693147	7	5.12	0	10.4298	0.059333	12.7437	19	1	0.497835
000551	2014	1.79176	7	5.37	0	10.5062	-0.041464	12.7014	20	1	0.463045
000551	2015	0	7	5.52	0	10.5457	0.011024	12.7123	21	1	0.482095
000551	2016	2.3979	7	5.17	0	10.5333	0.208826	12.902	22	1	0.486747
000551	2017	0.693147	7	4.72	0	10.5412	0.05145	12.9522	23	1	0.49669
000551	2018	1.09861	7	4.58	0	10.5892	0.038483	12.9899	24	1	0.508004
000551	2019	1.09861	7	4.59	0	10.6129	0.059116	13.0474	25	1	0.483675
000551	2020	0	7	5.02	0	10.5222	0.077971	13.1224	26	1	0.469686
000551	2021	0	5	5.19	0	10.6965	0.088047	13.2068	27	1	0.488661
000552	2018	0.693147	7	0.16	0	12.2003	0.032426	13.8284	24	1	0.279271
000552	2019	0.693147	6	0.11	0	12.1044	0.063849	13.9009	25	1	0.285366
000552	2020	0	1	0.17	0.0012	12.1661	0.235836	14.1188	26	1	0.369849
000552	2021	0	2	1.69	0.0012	12.2686	0.064213	14.181	27	1	0.387447
000553	2012	0	4	0.38	0.0018	9.5849	0.04922	12.3907	19	1	0.474181
000553	2013	0	5	0.31	0.0073	9.63942	0.125869	12.5092	20	1	0.428993
000553	2014	0	6	0.25	0.0073	9.93995	0.083459	12.5894	21	1	0.315886
000553	2016	0	6	0.47	0.0046	9.84405	0.002558	12.6065	23	1	0.328263
000553	2017	0	6	1.51	0.0003	12.6023	0.085536	15.1921	24	1	0.525974
000553	2018	0.693147	6	1.73	0.0002	12.6603	0.080744	15.2698	25	1	0.479588
000553	2019	0	5	1.59	0.0002	12.7393	0.026144	15.326	26	1	0.506024
000553	2020	0	5	1.68	0.0003	12.7953	0.033388	15.3588	27	1	0.54202
000553	2021	0	6	1.62	0.0003	12.7982	0.07338	15.4296	28	1	0.580473
000555	2013	3.52636	6	3.16	0	11.1804	0.065805	13.3101	19	0	0.681127
000555	2014	3.4012	7	4.65	0	11.2582	0.06142	13.3697	20	0	0.537506
000555	2015	4.12713	7	5.56	0	11.3779	0.151217	13.5106	21	0	0.552271
000555	2016	4.52179	6	5.34	0.8485	11.5535	0.28848	13.764	22	0	0.507574
000555	2017	4.48864	7	5.94	1.6515	11.8323	0.128609	13.885	23	0	0.537705
000555	2018	4.91998	7	5.4	1.4596	11.9186	-0.002191	13.8828	24	0	0.530334
000555	2019	5.02388	5	5.07	1.2263	12.0384	0.005534	13.8883	25	0	0.505153
000555	2020	5.0626	6	5.14	0.3768	12.1124	0.12053	14.0021	26	0	0.528217
000555	2021	5.27811	8	5.5	0.4926	12.3942	0.030688	14.0324	27	0	0.51487
000557	2020	0	5	0.27	0	9.97673	0.035983	13.2126	26	1	0.0594
000557	2021	0.693147	5	0.42	0	10.2006	0.054447	13.2656	27	1	0.068205
000559	2012	0	8	3.83	0.2555	11.1805	-0.080017	13.6604	18	0	0.535614
000559	2013	0	8	3.88	0.2556	11.3178	0.032818	13.7894	19	0	0.605592
000559	2014	0	8	4.34	0.2556	11.3619	0.221753	13.9897	20	0	0.633816
000559	2015	0	8	3.88	0.2559	11.3805	0.070878	14.0582	21	0	0.640637
000559	2016	0	8	4.07	0.256	11.434	-0.10398	13.9568	22	0	0.589862
000559	2017	1.09861	8	4.37	0.0005	11.4671	0.00101	13.9578	23	0	0.532298
000559	2018	1.94591	8	4.52	0.0005	11.5233	0.045017	14.0019	24	0	0.546613
000559	2019	1.60944	8	4.62	0.0005	11.4635	-0.001677	14.0002	25	0	0.54705
000559	2020	1.60944	8	4.33	0.0005	11.3906	0.287816	14.2531	26	0	0.428987
000559	2021	1.60944	8	3.48	0.0049	11.5	0.085908	14.3355	27	0	0.477766
000560	2017	3.58352	7	0	6.1563	9.07985	1.56209	14.3539	23	0	0.530688
000560	2018	2.99573	6	0.58	5.5226	13.2102	0.072186	14.4236	24	0	0.483221
000560	2019	3.66356	6	0.71	5.5226	13.2918	0.061122	14.4829	25	0	0.469037
000560	2020	3.21888	7	1.17	5.5245	13.1817	0.03243	14.5148	26	0	0.484001
000560	2021	2.56495	7	1.21	5.9722	13.3755	0.638041	15.0083	27	0	0.675067
000561	2012	1.79176	6	10.1	0.0049	10.0999	0.135285	11.9973	18	1	0.428241
000561	2013	0.693147	6	14	0.0049	10.1403	0.026719	12.0237	19	1	0.405321
000561	2014	0	6	10.77	0.0038	10.1379	0.143624	12.1579	20	1	0.45517
000561	2015	0	6	9.3	0.0038	10.2675	0.189137	12.3311	21	1	0.503268
000561	2016	0	6	12.03	0.0038	10.3343	0.018558	12.3495	22	1	0.457936
000561	2017	0.693147	6	12.56	0.1008	10.3925	0.202552	12.534	23	1	0.495297
000561	2018	0.693147	6	14.51	0.1021	10.4408	0.047678	12.5805	24	1	0.483476
000561	2019	0.693147	6	14.35	0.1021	10.4332	0.109878	12.6848	25	1	0.496983
000561	2020	0.693147	6	14.92	0.1015	10.4951	0.097071	12.7862	26	1	0.522123
000561	2021	1.09861	6	15.62	0.0894	10.7077	0.088604	12.8711	27	1	0.527199
000565	2012	0	7	3.49	0	8.81093	0.061352	11.5609	18	1	0.446647
000565	2013	0	7	3.82	0	8.90764	-0.075964	11.4819	19	1	0.383621
000565	2014	0	6	3.47	0	8.90059	-0.020005	11.465	20	1	0.331116
000565	2015	0.693147	6	2.8	0	9.02537	0.11626	11.572	21	1	0.26697
000565	2016	0.693147	6	0.78	0	9.026	0.256263	11.8001	22	1	0.262776
000565	2017	0.693147	4	0.53	0	9.17737	0.17887	11.9647	23	1	0.334427
000565	2018	0.693147	5	3.4	0	9.1974	-0.065126	11.8973	24	1	0.265447
000565	2019	0	3	4.55	0	9.22948	0.047711	11.9439	25	1	0.263261
000565	2020	0	5	5	0	9.14706	0.032332	11.9757	26	1	0.247254
000565	2021	0	5	4.55	0	9.38629	0.011585	11.9873	27	1	0.213528
000566	2011	0	5	0	0.6357	8.38538	0.832608	12.2159	17	0	0.340401
000566	2012	0	6	5.12	0.2176	8.7683	0.36725	12.5287	18	0	0.460584
000566	2013	0	6	8.13	0.1875	9.0235	0.257252	12.7576	19	0	0.542144
000566	2014	0.693147	6	4.29	0.1862	9.22861	0.058025	12.814	20	0	0.529454
000566	2015	2.07944	6	1.96	0.1691	9.40093	0.329078	13.0985	21	0	0.480438
000566	2016	1.60944	6	4.07	0.1344	9.46617	0.96782	13.7754	22	0	0.413974
000566	2018	2.48491	3	3.4	0.1344	9.87965	-0.020001	13.8486	24	0	0.533162
000566	2019	1.60944	4	8.55	0.1344	10.0266	0.042619	13.8903	25	0	0.57032
000566	2020	1.60944	4	10.86	0.0867	10.1299	-0.046182	13.8431	26	1	0.613627
000566	2021	1.38629	4	7.34	0.0282	10.2901	-0.186445	13.6367	27	1	0.714827
000568	2011	0	8	0	0.0013	9.91238	0.55455	14.0368	17	1	0.420958
000568	2012	1.09861	8	0.61	0.0959	10.074	0.248112	14.2585	18	1	0.372576
000568	2013	0	8	0.75	0.1871	10.1799	-0.118069	14.1328	19	1	0.225484
000568	2014	3.13549	8	1.03	0.1642	10.0221	-0.052914	14.0909	20	1	0.256437
000568	2015	2.56495	8	1.01	0.0457	10.0389	0.000824	14.0918	21	1	0.213882
000568	2016	2.70805	8	0.86	0.0457	10.2566	0.035567	14.1284	22	1	0.186441
000568	2017	3.04452	8	0.82	0.0437	10.6062	0.414607	14.4964	23	1	0.224905
000568	2018	3.2581	8	0.65	0.0437	10.9494	0.14422	14.6311	24	1	0.242457
000568	2019	3.13549	8	0.55	0.0406	11.2454	0.279366	14.8775	25	1	0.323833
000568	2020	2.94444	8	0.68	0.0406	11.288	0.210555	15.0685	26	1	0.337835
000568	2021	2.99573	8	0.82	0.0399	11.5292	0.234298	15.279	27	1	0.348852
000570	2011	0	6	0	0	10.184	-0.161412	12.5673	17	1	0.388028
000570	2012	0	6	3.79	0	10.1745	0.085851	12.6496	18	1	0.402746
000570	2013	0	6	4.35	0	10.3009	-0.02379	12.6256	19	1	0.399786
000570	2014	0	6	3.62	0	10.2638	0.027396	12.6656	20	1	0.38324
000570	2015	0	6	3.09	0	10.3472	0.020722	12.6862	21	1	0.374924
000570	2016	0	6	3.45	0	10.4356	0.152348	12.828	22	1	0.371122
000570	2017	0	6	3.19	0	10.4192	0.000483	12.8284	23	1	0.391518
000570	2018	0	6	3.38	0	10.3842	-0.047497	12.7788	24	1	0.417794
000570	2019	0	6	3.25	0	10.2678	-0.015019	12.7625	25	1	0.389327
000570	2020	0.693147	6	3.15	0	10.2904	0.133035	12.8874	26	1	0.419966
000570	2021	1.94591	6	3.36	0	10.3829	0.229557	13.094	27	1	0.362813
000572	2011	0	6	0	0	10.5911	0.028366	14.0855	17	0	0.355492
000572	2012	0	5	4.46	0	10.6749	-0.031275	14.0537	18	0	0.300822
000572	2013	0	6	4.93	0	10.7776	0.089251	14.1392	19	0	0.316922
000572	2014	0.693147	6	5.49	0	10.9148	0.143546	14.2923	20	0	0.39661
000572	2015	1.79176	6	3.85	0.0036	11.0738	0.079945	14.3692	21	0	0.44184
000572	2016	1.09861	6	5.18	0.0003	11.195	0.046053	14.4142	22	0	0.470243
000572	2017	1.94591	6	6.86	0.0003	11.2209	-0.132167	14.2725	23	0	0.476495
000572	2018	1.79176	6	18.78	0	11.0978	-0.274465	13.9516	24	0	0.495849
000572	2019	1.60944	6	14.47	0	10.8181	-0.063656	13.8859	25	0	0.466688
000572	2020	1.09861	6	17.1	0	10.3418	-0.141729	13.733	26	0	0.518158
000572	2021	1.38629	7	8.53	0	10.298	-0.108713	13.6179	27	0	0.445324
000573	2020	0	6	1.22	1.0272	8.65324	0.060179	12.6473	26	0	0.493365
000573	2021	0	7	0.59	1.0272	8.67079	-0.193434	12.4323	27	0	0.332344
000576	2012	0.693147	5	0	0.0258	9.85228	0.008798	11.4295	18	0	0.801702
000576	2013	0.693147	6	0	0.0096	8.00066	0.605371	11.9028	19	0	0.310645
000576	2014	0.693147	6	1.7	0.0049	8.38744	-0.013923	11.8888	20	0	0.294006
000576	2015	0.693147	6	2.06	1.9129	8.53437	0.344632	12.1849	21	0	0.384404
000576	2016	0.693147	6	1.7	1.9129	8.57281	-0.194894	11.9681	22	0	0.170435
000576	2017	0.693147	5	1.56	1.4388	8.44225	-0.23268	11.7033	23	0	0.15271
000576	2018	0.693147	5	0.99	0.0049	7.86787	0.376879	12.0231	24	0	0.311863
000576	2019	0	5	4.28	2.2936	8.2191	-0.04799	11.9739	25	0	0.277351
000576	2020	0	5	6.25	2.2887	8.64193	0.225551	12.1773	26	0	0.106346
000576	2021	0	6	9.38	2.5103	9.02114	-0.045705	12.1305	27	0	0.120657
000581	2012	0	8	3.24	0.0067	10.9018	0.394334	13.9159	14	1	0.189489
000581	2013	0	8	3.79	0.0067	11.1687	0.182549	14.0836	15	1	0.235316
000581	2014	0.693147	8	4.91	0.0067	11.2627	0.108179	14.1863	16	1	0.222622
000581	2015	1.09861	8	5	0.0104	11.3435	0.083894	14.2668	17	1	0.222287
000581	2016	0	8	4.97	0.0104	11.468	0.099317	14.3615	18	1	0.223899
000581	2017	0	8	4.34	0.0104	11.6614	0.171876	14.5201	19	1	0.241196
000581	2018	1.60944	8	4.62	0.0106	11.7427	0.032674	14.5523	20	1	0.212524
000581	2019	2.19722	8	4.76	0.0106	11.7137	0.146769	14.6892	21	1	0.270206
000581	2020	1.38629	8	4.13	0.2598	11.7721	0.141594	14.8217	22	1	0.312834
000581	2021	2.07944	8	4.35	0.2463	11.875	0.022674	14.8441	23	1	0.286304
000582	2019	2.19722	5	0.28	0.0306	11.3456	0.042616	14.4116	24	1	0.409545
000582	2020	2.3979	6	0.34	0.0348	11.6199	0.069807	14.479	25	1	0.380234
000582	2021	2.63906	6	0.34	0.02	11.7899	0.260974	14.8044	26	1	0.508957
000584	2017	4.8828	6	1.66	0.0108	9.2961	0.638556	12.8146	22	0	0.54165
000584	2018	4.94164	6	1.94	2.828	9.64124	0.222923	13.0158	23	0	0.599849
000584	2019	5.34233	6	5.11	2.828	9.8756	0.008738	13.0245	24	0	0.588483
000584	2020	5.17048	6	5.52	2.2794	9.78369	0.106398	13.1257	25	0	0.491373
000584	2021	5.0876	6	4.97	0	9.96695	-0.042094	13.0827	26	0	0.592261
000585	2013	0.693147	6	0.1	0	7.90583	-0.071205	10.7423	18	0	0.394393
000585	2014	0	6	0	0	7.96792	0.042929	10.7843	19	0	0.406092
000585	2016	0.693147	6	0.7	0	7.91425	-0.16882	10.6012	21	0	0.48267
000585	2018	0.693147	6	3.81	0	7.66415	0.649421	10.83	23	0	0.956215
000585	2019	0.693147	6	0.98	0	7.86879	-0.055576	10.7728	24	0	1.10713
000585	2020	0.693147	7	3.13	0	7.77249	-0.669786	9.66476	25	0	2.17587
000585	2021	1.38629	7	2.58	0	7.99351	0.23426	9.87523	26	0	1.86169
000586	2011	0.693147	6	0	0	8.16967	-0.019309	10.8567	16	0	0.602868
000586	2012	0.693147	6	2.47	0	8.36487	-0.008994	10.8477	17	0	0.582026
000586	2013	0	6	2.81	0	8.46332	-0.048006	10.7985	18	0	0.536989
000586	2016	1.60944	6	3.15	0	8.7524	0.039756	10.9179	21	0	0.527149
000586	2017	2.07944	6	3.45	0	8.51593	0.016565	10.9343	22	0	0.531551
000586	2018	2.48491	6	3.42	0	8.48275	0.069043	11.0011	23	0	0.564357
000586	2019	2.77259	4	5.27	0	8.56022	0.043045	11.0432	24	0	0.570667
000586	2020	1.94591	4	5.54	0	8.52217	-0.214886	10.8013	25	0	0.443661
000586	2021	0	4	5.51	0	8.56191	0.049613	10.8497	26	0	0.415471
000589	2012	0	6	3.36	0.0156	10.8431	-0.046349	13.4203	16	1	0.66665
000589	2013	0	6	3.1	0.0156	10.9682	0.124161	13.5373	17	1	0.685134
000589	2014	0	6	3.07	0.0098	11.0417	0.285129	13.7882	18	1	0.612106
000589	2015	0	7	3.31	0.0098	10.9573	0.148539	13.9267	19	1	0.688149
000589	2016	0.693147	7	2.74	0.0098	10.9364	-0.066882	13.8574	20	1	0.656792
000589	2017	1.09861	6	2.54	0.0098	10.9216	-0.068357	13.7866	21	1	0.656262
000589	2018	1.09861	6	2.78	0.0098	10.9912	0.07883	13.8625	22	1	0.674157
000589	2019	1.09861	5	2.94	0.0036	11.0892	0.00379	13.8663	23	1	0.646081
000589	2020	1.60944	6	2.97	0.2558	11.1712	0.094591	13.9567	24	1	0.576066
000589	2021	1.09861	6	2.81	0.2133	11.2915	0.118051	14.0683	25	1	0.538593
000590	2012	0	6	0.63	0	8.84842	0.168584	11.162	16	1	0.320214
000590	2013	0	5	1.02	0	8.97272	-0.215131	10.9197	17	1	0.512252
000590	2014	0	5	2.15	0	8.92086	0.062	10.9799	18	1	0.686265
000590	2015	0.693147	6	1.63	0	9.10837	0.001046	10.9809	19	1	0.649673
000590	2016	0.693147	6	1.87	0	9.36093	0.073616	11.052	20	1	0.581474
000590	2017	0.693147	6	1.61	0	9.34833	0.385389	11.3779	21	1	0.332371
000590	2018	0.693147	6	4.03	0	9.20213	-0.065394	11.3103	22	1	0.290081
000590	2019	0.693147	7	3	0	9.21185	0.036916	11.3466	23	1	0.265232
000590	2020	1.09861	7	3.49	0	9.13382	0.053633	11.3988	24	0	0.277164
000590	2021	1.79176	7	2.76	0	9.31234	0.084815	11.4802	25	1	0.294996
000591	2015	1.79176	6	2.48	0	10.1151	0.193231	14.6369	19	1	0.726502
000591	2016	0.693147	5	2.23	0.0016	10.1613	0.309239	14.9064	20	1	0.612976
000591	2017	2.19722	6	2.51	0.0016	10.2155	0.059789	14.9644	21	1	0.611733
000591	2018	1.94591	6	1.45	0.0016	10.2846	0.084667	15.0457	22	1	0.623772
000591	2019	0.693147	6	1.36	0.0016	10.3403	0.094405	15.1359	23	1	0.640408
000591	2020	1.09861	6	1.13	0.0016	10.3162	0.045516	15.1804	24	1	0.638227
000591	2021	2.48491	6	1.67	0.0016	10.5121	0.015674	15.196	25	1	0.625136
000592	2011	0	8	0	0.0086	8.93195	-0.054127	12.1132	15	0	0.32262
000592	2012	0	8	0.07	0.0086	8.84171	0.001448	12.1146	16	0	0.303001
000592	2013	0	8	0.08	0.0086	8.86316	0.00091	12.1155	17	0	0.262255
000592	2014	0	8	0.1	0.0086	8.96095	0.174313	12.2762	18	0	0.333412
000592	2015	1.38629	8	0.13	0.0282	8.94144	0.770287	12.8474	19	0	0.098014
000592	2016	1.60944	7	0.17	0.0282	9.02342	0.098128	12.941	20	0	0.163072
000592	2018	0.693147	8	0.1	0.0282	9.14526	-0.009449	12.9724	22	0	0.213906
000592	2019	0	8	0.1	0.0282	9.15313	-0.012257	12.9601	23	0	0.158587
000592	2020	0	8	0.41	0.0282	9.17896	0.161061	13.1094	24	0	0.335763
000592	2021	0	6	0.33	0.0282	9.27391	-0.157777	12.9377	25	0	0.400775
000593	2019	0.693147	6	0.03	0	9.11773	0.216061	12.1993	23	0	0.50351
000593	2020	0.693147	6	0.13	0	9.29035	0.058108	12.2558	24	0	0.500502
000593	2021	1.09861	6	0.26	0.01	9.45025	0.028604	12.284	25	0	0.489825
000595	2012	0	6	6.97	0.0104	9.25304	-0.041808	11.3414	16	0	0.734147
000595	2013	0	6	6.9	0.0091	9.30846	0.253129	11.5671	17	0	0.738589
000595	2014	0	6	2.93	0.0058	9.21153	-0.009116	11.5579	18	0	0.720412
000595	2015	0	6	4.04	0.0022	9.13148	0.155935	11.7028	19	0	0.382771
000595	2016	0	6	3.34	0.0215	8.95115	-0.007096	11.6957	20	0	0.448156
000595	2017	0.693147	5	3.25	0.9553	8.96703	0.565403	12.1439	21	0	0.590115
000595	2018	0.693147	6	3.72	0.7912	8.88683	-0.027011	12.1165	22	0	0.616965
000595	2019	0	6	4.5	0.6699	9.06945	-0.166276	11.9346	23	0	0.749768
000595	2020	0	6	6.34	0.3883	9.83319	0.038324	11.9722	24	1	0.369118
000595	2021	0	6	9.04	0	9.22071	-0.138935	11.8226	25	1	0.403466
000596	2012	0	6	4.15	0.0002	11.1882	0.25138	13.1822	16	1	0.364091
000596	2013	1.09861	8	3.98	0.0002	11.4348	0.095854	13.2737	17	1	0.356576
000596	2014	0.693147	8	3.29	0.0002	11.5028	0.10256	13.3713	18	1	0.348088
000596	2015	1.60944	8	3.09	0.0002	11.5133	0.120001	13.4847	19	1	0.327075
000596	2016	2.48491	8	3.15	0	11.6356	0.216208	13.6804	20	1	0.319987
000596	2017	1.94591	8	3.16	0	11.8346	0.162159	13.8307	21	1	0.326182
000596	2018	2.30259	8	2.59	0	11.9558	0.232158	14.0394	22	1	0.35813
000596	2019	2.19722	8	2.58	0	12.2272	0.108823	14.1427	23	1	0.320024
000596	2020	2.19722	8	2.92	0	12.379	0.094824	14.2333	24	1	0.31197
000596	2021	2.48491	8	2.27	0	12.5299	0.673715	14.7484	25	1	0.321237
000597	2012	0	8	3.1	0.0021	10.9774	0.020572	13.3036	16	1	0.706934
000597	2013	0	6	0	0.0045	11.0366	0.260512	13.5351	17	1	0.788334
000597	2014	1.60944	6	2.77	0.0056	11.0659	0.134788	13.6615	18	1	0.677917
000597	2015	0	6	3.1	0.0054	11.1229	0.01397	13.6754	19	1	0.723788
000597	2016	0	6	1.63	0.0044	11.0521	0.126239	13.7943	20	1	0.751378
000597	2017	2.07944	7	2.18	0.007	11.2406	0.082029	13.8731	21	1	0.759463
000597	2018	1.38629	6	2.73	0.0058	11.2743	0.106268	13.9741	22	0	0.693411
000597	2019	2.30259	6	1.71	1.5168	11.6107	0.070066	14.0418	23	0	0.687569
000597	2020	1.79176	6	1.7	0.7501	11.5552	-0.029836	14.0115	24	0	0.661161
000597	2021	0.693147	6	1.85	0.8268	11.5928	0.083335	14.0916	25	0	0.674474
000598	2012	0	8	0.19	0	10.1372	0.156429	13.6347	16	1	0.478082
000598	2013	0	9	0.21	0	10.338	0.246463	13.855	17	1	0.346266
000598	2014	0	9	0.105	0	10.5412	0.168035	14.0103	18	1	0.383473
000598	2015	0	8	0.1	0	10.6742	0.168329	14.1663	19	1	0.414519
000598	2016	0	8	0.06	0	10.8164	0.191323	14.3414	20	1	0.459026
000598	2017	0.693147	8	0.29	0	10.9858	0.108475	14.4444	21	1	0.456978
000598	2018	0	9	0.18	0	11.1112	0.115549	14.5537	22	1	0.466923
000598	2019	1.09861	9	0.08	0	11.2458	0.211061	14.7452	23	1	0.526595
000598	2020	0	9	0.05	0	11.1763	0.21876	14.943	24	1	0.574368
000598	2021	0	9	0.04	0	11.5039	0.106088	15.0542	25	1	0.584369
000599	2012	0	6	0.58	0.0048	10.5901	-0.020661	13.0845	16	1	0.680971
000599	2013	0	6	0.69	0.0048	10.6068	0.009931	13.0944	17	1	0.679285
000599	2014	0	6	3	0.0036	10.6758	0.030635	13.1326	18	1	0.504491
000599	2015	1.94591	6	3.46	0.0036	10.8159	0.168914	13.2887	19	1	0.560562
000599	2016	2.19722	6	2.31	0.0064	10.8493	0.227559	13.4937	20	1	0.627498
000599	2017	1.94591	6	3.44	0.0064	10.7151	0.156089	13.6387	21	1	0.665051
000599	2018	1.79176	6	3.29	0.2105	10.9623	0.069896	13.7063	22	1	0.570377
000599	2019	1.09861	6	4.63	0.1131	10.9379	0.102133	13.8036	23	1	0.63229
000599	2020	1.94591	6	4.64	0.0557	11.1535	0.01802	13.8214	24	1	0.650014
000599	2021	1.94591	6	5.17	0.0024	11.1116	0.078021	13.8965	25	1	0.71132
000600	2012	0.693147	6	0	0	10.6825	0.090325	14.3467	16	1	0.751395
000600	2013	0	6	0	0	10.8868	0.058202	14.4033	17	1	0.712163
000600	2014	0.693147	6	0	0	11.2153	0.178645	14.7424	18	1	0.566119
000600	2017	0	7	0	0.0005	11.4247	0.063872	14.9522	21	1	0.583054
000600	2018	1.94591	7	0.05	0.0005	11.5592	0.021951	14.974	22	1	0.577559
000600	2019	1.60944	7	0.37	0.0005	11.625	0.015892	14.9898	23	1	0.570936
000600	2020	1.09861	7	0.07	0.0005	11.7192	0.04718	15.0359	24	1	0.565608
000600	2021	2.30259	7	1.76	0.0005	11.8713	0.077624	15.1643	25	1	0.684943
000601	2012	0	6	0.43	0.0861	9.88326	0.038761	13.6515	16	1	0.603037
000601	2013	0	6	0.49	0.0843	9.96107	0.023865	13.6751	17	1	0.570881
000601	2014	0.693147	6	0.39	0.0942	10.0739	-0.008967	13.6661	18	1	0.535824
000601	2015	1.09861	5	0.5	0.0868	10.1979	-0.012093	13.6539	19	1	0.506576
000601	2016	1.09861	5	0.79	0.0864	10.3633	0.038265	13.6914	20	1	0.490746
000601	2017	1.09861	6	0.86	0.0852	10.4096	0.03775	13.7285	21	0	0.482853
000601	2018	0	6	1.48	0.0888	10.5242	0.092974	13.8174	22	0	0.519525
000601	2019	0	6	1.06	0.0888	10.6078	0.118656	13.9295	23	0	0.543918
000601	2020	0	7	1.07	0.0944	10.6535	0.130398	14.0521	24	0	0.600835
000601	2021	0	7	1.4	0.075	10.709	0.023442	14.0753	25	0	0.612345
000603	2020	0	5	0.94	2.793	9.48555	0.067853	13.0483	24	0	0.4348
000603	2021	0	6	1.06	2.793	9.75196	0.146107	13.1846	25	0	0.408645
000605	2016	0	7	0.18	0	8.98768	0.418544	12.7555	20	1	0.658364
000605	2017	0	7	1.94	0	9.48236	0.631463	13.245	21	1	0.562089
000605	2018	0	5	1.75	0	9.67039	0.122457	13.3605	22	1	0.587193
000605	2019	0	5	1.41	0	9.97388	0.093786	13.6476	23	1	0.669936
000605	2020	0	6	1.07	5.847	10.0084	0.027022	13.6743	24	1	0.676494
000605	2021	0	7	0.79	5.6768	9.94957	-0.102197	13.5664	25	1	0.666428
000607	2011	1.09861	6	0	0	9.74805	0.029684	12.0498	15	0	0.722712
000607	2012	2.56495	6	4.41	0	9.72932	0.103215	12.2137	16	0	0.726068
000607	2016	3.97029	9	0.93	0.0454	10.3775	0.237279	12.5991	20	1	0.326426
000607	2017	3.80666	8	1.21	0.0454	10.505	0.077697	12.6763	21	1	0.373694
000607	2018	3.63759	8	0.84	0.0454	10.5374	0.014997	12.6912	22	1	0.346797
000607	2019	3.4012	7	0.9	0.0379	10.6627	0.019978	12.7834	23	1	0.443476
000607	2020	3.3673	8	0.69	0.0379	10.6675	-0.095162	12.6834	24	1	0.51301
000607	2021	3.09104	8	0.66	0.0379	10.7879	0.185011	12.8532	25	1	0.54605
000611	2011	0	6	0	0	6.70436	-0.311898	11.0683	15	0	0.01677
000612	2012	0	8	0.03	0.0024	10.1637	0.249706	13.3296	16	1	0.602019
000612	2013	0	8	0.05	0.0018	10.2958	0.169759	13.4864	17	1	0.399113
000612	2014	0	7	0.02	0.9744	10.2546	0.271497	13.7263	18	0	0.48312
000612	2015	0	6	0.01	0.8398	10.3222	-0.056693	13.668	19	0	0.447863
000612	2016	0	5	0.01	0.3139	10.3157	-0.155976	13.4984	20	0	0.378894
000612	2017	0	6	0	0.2919	10.3017	0.025027	13.5231	21	0	0.369023
000612	2018	0	6	0	0.2484	10.5768	-0.002766	13.5204	22	0	0.432418
000612	2019	0	6	0	0.1277	10.1358	-0.057887	13.4607	23	0	0.384877
000612	2020	0	6	0	0.1697	10.1551	0.017648	13.4782	24	0	0.32387
000615	2013	0	7	3.13	0.0031	9.60503	-0.178635	11.6986	17	0	0.495739
000615	2015	0.693147	7	1	0.3948	10.1161	0.099993	13.5067	19	0	0.733866
000615	2016	1.09861	5	0.55	1.2313	10.1456	-0.07159	13.4324	20	0	0.713111
000615	2017	0.693147	6	1.2	1.5355	10.2679	0.342991	13.7273	21	0	0.693009
000615	2018	0	6	0.93	1.3937	10.5321	0.312778	14.0213	22	0	0.757065
000615	2019	0	6	1.02	1.3253	10.4971	-0.169016	13.8361	23	0	0.739543
000615	2020	2.07944	6	0.95	0.2003	10.355	-0.073963	13.7593	24	0	0.719366
000615	2021	1.38629	6	1.71	0.1931	10.6427	-0.542887	12.9765	25	0	0.554046
000619	2012	0	6	1.71	0	10.0058	0.10585	13.0143	16	1	0.457357
000619	2013	0	6	1.5	0	10.1055	-0.031627	12.9821	17	1	0.41399
000619	2014	0	6	1.84	0	10.2151	-0.065739	12.9141	18	1	0.353838
000619	2015	0	6	1.7	0	10.385	-0.037135	12.8763	19	1	0.321319
000619	2016	0	6	1.79	0	10.3909	-0.008676	12.8676	20	1	0.312097
000619	2017	0	6	1.65	0	10.4651	-0.09208	12.771	21	1	0.252183
000619	2018	0	6	1.36	0	10.624	0.076887	12.845	22	1	0.30386
000619	2019	0	6	1.17	0	10.6814	0.068926	12.9117	23	1	0.337815
000619	2020	0	6	1.45	0	10.7009	0.1762	13.074	24	1	0.395434
000619	2021	1.94591	6	2.45	0	10.8074	0.154991	13.2181	25	1	0.518675
000622	2013	0	6	0.71	0	7.54873	-0.003206	10.669	17	0	0.38989
000622	2014	0	6	1.7	0	7.62738	-0.130413	10.5292	18	0	0.405503
000622	2015	0	4	1.71	0	7.64431	-0.18118	10.3293	19	0	0.444994
000622	2016	0	5	1.53	0	7.67756	0.523519	10.7504	20	0	0.542295
000622	2017	0	6	1.28	0	7.50164	-0.152088	10.5854	21	0	0.496649
000622	2018	0	6	0.21	0	7.49087	-0.135393	10.4399	22	0	0.402865
000622	2019	0	5	0.31	0	7.27051	-0.074754	10.3622	23	0	0.320823
000622	2020	1.09861	5	0.32	0	7.13436	0.225752	10.5658	24	0	0.449633
000622	2021	0	5	0.46	0	7.25917	-0.115953	10.4425	25	0	0.374093
000623	2011	1.09861	8	0	0.0836	9.40366	0.276333	13.8236	15	0	0.097797
000623	2012	0.693147	8	1.25	0.0836	9.47903	0.087369	13.9073	16	0	0.110211
000623	2013	0.693147	8	2.8	0.0836	9.66425	0.104448	14.0067	17	0	0.11983
000623	2014	0	8	3.98	0.2821	9.75279	0.137378	14.1354	18	0	0.080649
000623	2015	0	8	4.04	0.2821	9.81175	0.440429	14.5003	19	0	0.113463
000623	2016	0	8	3.31	0.2821	9.96083	0.025536	14.5255	20	0	0.072096
000623	2017	0.693147	8	3.16	0.211	10.9216	0.074437	14.5973	21	0	0.060306
000623	2018	1.38629	8	3.72	0.2882	10.811	0.129487	14.718	22	0	0.138458
000623	2019	0.693147	8	5.26	0.3075	10.4874	0.046327	14.7633	23	0	0.130081
000623	2020	1.38629	8	4.3	0.3359	10.3469	0.060174	14.8218	24	0	0.139806
000623	2021	1.09861	8	5.08	0.3359	10.4605	0.062659	14.8825	25	0	0.138597
000625	2011	0	8	0	0.0005	12.2346	0.178754	15.1111	14	1	0.599021
000625	2012	0	8	5.75	0.0005	12.3673	0.262385	15.3441	15	1	0.666268
000625	2013	0.693147	8	4.21	0.0005	12.4855	0.157144	15.4901	16	1	0.650706
000625	2014	1.09861	8	3.8	0.0007	12.8765	0.276042	15.7569	17	1	0.63472
000625	2015	0.693147	8	3.84	0.0005	13.0802	0.283073	16.0062	18	1	0.617805
000625	2016	1.38629	8	4.08	0.0005	13.2267	0.191206	16.1812	19	1	0.592968
000625	2017	2.3979	8	4.54	0.0005	13.2544	-0.003618	16.1775	20	1	0.552762
000625	2018	2.56495	8	5.77	0.0005	13.3235	-0.119069	16.0508	21	1	0.506327
000625	2019	2.19722	7	6.34	0.0005	13.2416	0.044157	16.094	22	1	0.549934
000625	2020	2.83321	7	4.9	0.0005	13.3128	0.238675	16.308	23	1	0.557706
000625	2021	2.07944	8	4.59	0.052	13.5411	0.144924	16.4212	24	1	0.587413
000628	2011	0	5	0	0.0045	8.95043	0.122639	12.641	15	1	0.955375
000628	2012	0	5	0	0.003	8.98481	-0.074801	12.5632	16	1	0.930626
000628	2020	3.91202	6	0.13	0	10.9803	0.417828	13.6339	24	1	0.797314
000628	2021	4.2485	6	0.19	0	10.5516	0.298518	13.8951	25	1	0.846278
000629	2012	1.09861	8	1.63	0.0016	11.8629	-0.008673	14.9489	16	1	0.504488
000629	2013	0.693147	8	1.76	0.0007	11.9205	0.150949	15.0895	17	1	0.577386
000629	2014	0.693147	8	2.09	0.0007	12.0317	0.464233	15.4708	18	1	0.767554
000629	2015	0.693147	8	3.36	0.0007	11.9317	0.068657	15.5385	19	1	0.825853
000629	2016	1.38629	7	3.74	0.003	11.9582	-0.828232	13.7769	20	1	0.625044
000629	2018	2.48491	5	3.55	0.0032	10.5723	0.132941	13.9866	22	1	0.351754
000629	2019	2.63906	7	3.54	0.0032	10.6023	0.092754	14.0753	23	1	0.256702
000629	2020	2.63906	8	3.59	0.0002	10.5136	-0.101603	13.9681	24	1	0.158988
000629	2021	2.63906	8	4.79	0.0002	10.8933	-0.220307	13.8364	25	1	0.221951
000630	2012	0	8	3.26	0.0027	11.8344	0.236349	15.1991	16	1	0.697281
000630	2013	0	8	1.96	0.0027	11.8513	-0.003645	15.1955	17	1	0.699186
000630	2014	1.94591	8	1.81	0.0027	11.9345	0.08861	15.3615	18	1	0.666115
000630	2015	0	8	1.16	0.0026	11.9462	-0.058808	15.3009	19	1	0.66883
000630	2016	0	7	1.15	0.0022	11.9286	0.009654	15.3105	20	1	0.60694
000630	2017	0	8	1.22	0.001	11.948	0.071751	15.3798	21	1	0.611346
000630	2018	1.09861	8	1.35	0.0011	12.024	-0.018946	15.3628	22	1	0.585336
000630	2019	2.3979	8	1.61	0.0006	12.098	0.02039	15.3823	23	1	0.582374
000630	2020	2.07944	8	1.65	0.0017	12.0407	0.089159	15.4677	24	1	0.604078
000630	2021	1.94591	8	1.42	0.0018	12.1642	-0.025732	15.4416	25	1	0.539755
000633	2011	0	6	0	0	7.3536	-0.201935	10.3584	15	0	0.287414
000633	2012	0	6	0	0	7.11146	0.005176	10.3636	16	0	0.283626
000633	2013	0	6	0	0	7.40222	-0.068138	10.293	17	0	0.231722
000635	2012	0	8	0	0	9.94158	-0.094469	12.801	16	1	0.26082
000635	2013	0	8	0.13	0	10.0164	-0.020476	12.7804	17	1	0.227402
000635	2014	0	8	0.24	0	10.1014	-0.127989	12.6434	18	1	0.106284
000635	2015	0	8	0.13	0	10.1305	0.01507	12.6584	19	1	0.111514
000635	2016	0	8	0.13	0	10.0544	0.059251	12.7159	20	1	0.130624
000635	2018	0	6	0.21	0	10.1731	-0.089485	12.6559	22	1	0.156592
000635	2019	0	7	0.09	0	10.3085	-0.012006	12.6438	23	1	0.137681
000635	2020	0	8	0.07	0	10.3732	0.011585	12.6553	24	1	0.139316
000635	2021	0	8	0.03	0	10.4685	-0.025002	12.63	25	1	0.130256
000636	2011	1.09861	6	0	0	10.5012	-0.071605	12.7097	15	1	0.305384
000636	2012	2.19722	6	3.53	0	10.4998	-0.009266	12.7004	16	1	0.329583
000636	2013	1.38629	6	3.29	0	10.5093	0.179954	12.8659	17	1	0.402173
000636	2014	1.38629	6	3.3	0	10.6455	0.313842	13.1389	18	1	0.258933
000636	2015	2.19722	6	3.94	0	10.6549	0.296086	13.3982	19	1	0.273827
000636	2016	1.38629	6	4.1	0	10.8884	0.00824	13.4064	20	1	0.319639
000636	2017	2.30259	6	3.9	0	11.07	-0.047213	13.358	21	1	0.276182
000636	2018	2.30259	5	3.87	0	11.1582	0.112893	13.465	22	1	0.215138
000636	2019	2.19722	5	4.38	0	11.2105	-0.010638	13.4591	23	1	0.194626
000636	2020	2.48491	4	5.33	0	11.2419	0.253863	13.6853	24	1	0.309441
000636	2021	1.60944	6	5.83	0	11.5804	0.225093	13.895	25	1	0.346079
000637	2012	0	6	3.09	0.0043	9.06658	0.291857	11.4524	16	0	0.127677
000637	2013	0	7	3.42	0.0043	9.22935	0.104679	11.552	17	0	0.169992
000637	2014	0	5	2.89	0.0018	9.41982	0.164318	11.7055	18	0	0.261497
000637	2015	0	6	1.55	0.0018	9.46605	0.04904	11.7534	19	0	0.256789
000637	2016	0	6	1.8	0.0018	9.48011	0.006324	11.7597	20	0	0.26409
000637	2017	0	6	1.39	0.0018	9.63929	-0.055278	11.7028	21	0	0.181275
000637	2018	0	6	1.51	0.0018	9.63561	0.025351	11.7278	22	0	0.236019
000637	2019	0	6	1.4	0.0018	9.67674	0.212564	11.9206	23	0	0.312399
000637	2020	0	7	1.21	0.0018	9.69838	0.278006	12.1659	24	0	0.487123
000637	2021	0.693147	7	0.77	0	9.74573	0.50307	12.5734	25	0	0.596505
000638	2018	3.91202	6	9.44	0.5348	8.24832	-0.188258	11.2228	22	0	0.739379
000638	2019	3.17805	6	10.66	0.5348	8.23532	-0.293896	10.8748	23	0	0.573844
000638	2020	3.52636	5	11.14	0.5348	8.7374	-0.039485	10.8345	24	0	0.668138
000638	2021	1.79176	4	1.63	0.5348	9.09731	0.107023	10.9362	25	1	0.571178
000639	2012	0	6	3.38	0	9.58839	0.015054	11.8712	16	0	0.284061
000639	2013	0	6	3.16	0	9.4102	0.003849	11.875	17	0	0.193606
000639	2014	0	5	3.21	0	9.35154	0.294672	12.1333	18	0	0.344343
000639	2015	1.09861	5	3.03	0	9.42416	-0.062985	12.0682	19	0	0.219564
000639	2016	0.693147	6	2.43	0	9.75119	3.78409	13.6335	20	0	0.695448
000639	2017	0	6	1.47	0.1595	10.2967	-0.075493	13.555	21	0	0.64059
000639	2018	0	6	1.54	0.3803	10.6875	0.333844	13.8431	22	0	0.51104
000639	2019	0	6	1.66	0.3804	10.6574	-0.208139	13.6097	23	0	0.496239
000639	2020	0.693147	6	1.78	0.0002	10.5619	-0.05113	13.5572	24	0	0.444163
000639	2021	0.693147	6	1.66	0.0002	10.4245	-0.001292	13.556	25	0	0.422144
000650	2012	0	6	1.26	0	10.0002	0.16378	12.2524	16	0	0.182733
000650	2013	0	7	1.29	0.0353	10.099	0.111631	12.3582	17	0	0.167416
000650	2014	0.693147	7	0.74	0.0353	10.2431	0.115251	12.4673	18	0	0.167517
000650	2015	3.3673	5	0.49	0.0372	10.3727	0.215304	12.6623	19	0	0.175971
000650	2016	2.70805	6	0.78	0.0372	10.638	0.224513	12.8649	20	0	0.170875
000650	2017	3.29584	6	0.71	0.0372	10.7347	0.078268	12.9402	21	0	0.166758
000650	2018	1.09861	7	1.16	6.2392	10.8887	0.107805	13.0426	22	0	0.151987
000650	2019	0.693147	7	1.04	6.2392	10.9967	0.079661	13.1192	23	0	0.126889
000650	2020	1.09861	7	0.99	5.519	10.8015	0.26495	13.3543	24	0	0.110156
000650	2021	4.40672	7	1.07	0.0329	10.9027	0.084632	13.4456	25	0	0.142011
000651	2018	3.61092	7	3.67	0.9977	13.6618	0.168597	17.0393	22	1	0.630963
000651	2019	3.78419	7	3.03	1.011	13.6912	0.126856	17.1583	23	1	0.604033
000651	2020	3.66356	7	3.69	0.9927	13.6991	-0.013267	17.1449	24	0	0.5814
000651	2021	3.82864	8	3.48	0.8852	13.8003	0.144487	17.28	25	0	0.662309
000652	2011	0	9	0	0.012	9.99172	0.469124	14.134	15	1	0.801483
000652	2012	0	9	0	0.0063	9.48204	0.197509	14.3149	16	1	0.830865
000652	2013	0	8	0	0.0063	9.58829	0.202114	14.499	17	1	0.849184
000652	2014	0	9	0	0.0061	9.64045	0.153694	14.669	18	1	0.852878
000652	2015	0.693147	6	0	0.0061	9.65831	0.216919	14.8653	19	1	0.86348
000652	2017	0.693147	9	0.06	0.0061	9.83844	0.022907	15.0037	21	1	0.852533
000652	2018	0	9	0.04	0.0095	9.91686	0.054644	15.0572	22	1	0.850991
000652	2019	0	8	0.05	0.0061	9.9006	-0.010992	15.0462	23	1	0.82546
000652	2020	0	9	0.13	0.0028	9.93238	-0.018125	15.0279	24	1	0.82049
000652	2021	0	9	0.11	0.0028	10.1046	0.10833	15.1307	25	1	0.827947
000655	2012	0	8	4.38	0	10.4895	0.137163	12.7177	16	1	0.15671
000655	2013	0	8	1.17	0	10.5338	0.077586	12.7924	17	1	0.155839
000655	2014	0	8	2.01	0	10.4998	0.020133	12.8124	18	1	0.129441
000655	2018	0	8	1.18	0	10.2796	0.021574	12.512	22	1	0.113582
000655	2019	0	7	1.12	0	10.3206	0.063671	12.5737	23	1	0.103187
000655	2020	0	7	1.1	0	10.5488	0.075119	12.6462	24	1	0.090695
000655	2021	1.60944	7	1.54	0	10.7298	0.090813	12.7331	25	1	0.137763
000656	2018	1.09861	7	0.01	1.2202	12.9015	0.466019	16.954	22	0	0.836295
000656	2019	0	7	0.06	1.2771	13.2401	0.394048	17.2862	23	0	0.837841
000656	2020	2.07944	7	0.11	1.1329	13.3512	0.185174	17.4561	24	0	0.807171
000656	2021	1.09861	7	0.09	0.4653	13.4597	-0.025701	17.4301	25	0	0.790683
000657	2013	0	6	0	0	11.4159	0.126976	13.7766	17	1	0.592067
000657	2014	0	7	0	0	11.4846	-0.187186	13.5694	18	1	0.498505
000657	2016	1.09861	7	4.04	0	11.5184	0.007347	13.4416	20	1	0.478328
000657	2017	1.94591	6	3.36	0	11.5902	0.11147	13.5166	21	1	0.494335
000657	2018	0.693147	7	2.14	0	11.7086	0.002736	13.5194	22	1	0.492383
000657	2019	0.693147	7	3.8	0	11.7296	-0.016285	13.5029	23	1	0.471075
000657	2020	0.693147	7	3.7	0	11.8003	0.173788	13.7325	24	1	0.463029
000657	2021	0	7	3.43	0.2498	11.9469	0.066814	13.7972	25	1	0.426148
000659	2018	0	4	0.21	0	10.053	-0.06192	12.4224	22	0	0.755776
000659	2019	0.693147	4	0.34	0	10.0227	-0.043006	12.3785	23	0	0.723472
000659	2020	0.693147	5	0.21	0	9.92422	-0.074906	12.3006	24	0	0.780001
000659	2021	0.693147	6	0.3	0	10.0011	0.054512	12.3537	25	0	0.784444
000661	2012	0	6	4.95	0.0029	10.0804	0.124287	12.3521	16	1	0.436626
000661	2013	0	6	4.78	0.0029	10.3762	0.211833	12.5442	17	1	0.39257
000661	2014	0	6	6.48	0.0029	10.5111	0.12064	12.6598	18	1	0.350592
000661	2015	0.693147	6	8.01	0.0695	10.5408	0.211877	12.852	19	1	0.361767
000661	2016	0.693147	6	9.14	0.0833	10.8414	0.625873	13.338	20	1	0.282593
000661	2017	0.693147	6	8.5	0.1023	11.128	0.185042	13.5078	21	1	0.29261
000661	2018	0	6	7.37	0.0583	11.6641	0.280436	13.755	22	1	0.327952
000661	2019	0	7	5.51	0.0644	11.8653	0.351459	14.0562	23	1	0.307654
000661	2020	0	8	7.95	0.0671	11.8724	0.324123	14.337	24	1	0.268417
000661	2021	0	6	10.16	0.0657	12.198	0.336674	14.6271	25	1	0.234456
000663	2012	0	8	2.77	0.0011	8.49484	-0.034185	11.8913	16	1	0.739844
000663	2013	0	8	0.63	0.0011	8.4599	-0.07205	11.8165	17	1	0.733792
000663	2014	0	8	1.09	0.0011	8.27299	0.011901	11.8284	18	1	0.741733
000663	2015	0	8	1.18	0.0007	9.38263	1.90599	12.8951	19	1	0.486907
000663	2016	1.38629	6	2.17	15.7799	10.2716	0.085416	12.9771	20	1	0.500101
000663	2017	2.19722	7	1.14	15.7799	10.2607	-0.03716	12.9392	21	1	0.46751
000663	2018	2.56495	8	3.04	15.7799	10.0933	-0.32574	12.5385	22	1	0.699734
000663	2019	2.3979	6	1.86	14.4526	9.82885	-0.075795	12.4596	23	1	0.765554
000663	2020	2.07944	6	1.73	0.0013	9.5653	-0.410664	11.9309	24	1	0.587863
000663	2021	2.07944	5	2.04	0.0013	8.41516	-0.100939	11.8245	25	1	0.502262
000665	2014	0.693147	6	2.55	0	11.015	0.6372	13.5299	18	1	0.331647
000665	2015	3.21888	7	2.28	0	11.2045	0.011968	13.5418	19	1	0.296669
000665	2016	3.61092	7	2.74	0	11.348	0.06763	13.6072	20	1	0.286639
000665	2017	2.94444	7	3.12	0.0112	11.4401	0.164993	13.7599	21	1	0.352956
000665	2018	3.78419	7	2.76	0.0112	11.4843	0.179304	13.9248	22	1	0.402302
000665	2019	3.29584	8	3.03	0.0076	11.3776	0.063598	13.9865	23	1	0.420399
000665	2020	3.17805	7	2.88	0.0074	11.271	-0.016102	13.9703	24	1	0.463561
000665	2021	3.55535	8	3.2	0.006	11.2186	0.01343	13.9836	25	1	0.49367
000667	2012	0	9	0	0.2403	9.6245	0.197776	14.0812	16	0	0.570583
000667	2018	0.693147	7	0.26	1.0249	10.4226	0.339435	14.6527	22	0	0.662576
000667	2019	0	7	0.71	1.0633	11.0435	0.191933	14.8279	23	0	0.736813
000667	2020	0	7	0.17	1.0633	10.8861	0.027722	14.8563	24	0	0.758338
000667	2021	0.693147	7	0.16	1.4959	10.7675	-0.125305	14.7231	25	0	0.856167
000670	2014	4.00733	6	0	0	8.21151	3.02432	11.2399	18	0	0.290102
000670	2015	3.61092	6	51.77	0.2698	8.34161	-0.092746	11.1426	19	0	0.22105
000670	2017	2.56495	4	36.92	0.2698	8.54281	-0.441127	10.7074	21	0	0.183631
000670	2018	2.07944	4	22.9	0	8.38424	-0.433923	10.1384	22	0	0.220098
000670	2019	1.38629	3	307.72	0	7.95689	-0.770075	8.6684	23	0	1.54536
000671	2020	1.38629	8	0.08	2.3087	12.9841	0.145504	17.3774	24	0	0.8318
000671	2021	1.79176	8	0.19	2.3429	13.0499	0.016943	17.3942	25	0	0.882462
000672	2013	0	6	0	0	9.13192	-0.07492	12.7102	17	0	0.555556
000672	2014	0	7	0.21	0	9.22069	0.162911	12.8611	18	0	0.538752
000672	2015	1.79176	6	0.17	0.0157	9.37144	0.214966	13.0558	19	0	0.601407
000672	2016	2.19722	8	0.1	0.012	9.51585	-0.016167	13.273	20	0	0.724193
000672	2017	2.30259	8	0.08	0	9.63115	0.030054	13.3026	21	0	0.607327
000672	2018	1.79176	3	0.67	0	9.74993	0.169458	13.4592	22	0	0.490646
000672	2019	1.79176	5	0.77	0	9.82675	0.413718	13.8054	23	0	0.41616
000672	2020	1.79176	7	1.12	0	9.96834	0.141853	13.9381	24	0	0.366158
000672	2021	1.60944	8	2.17	0	10.2673	0.338091	14.2293	25	0	0.402857
000676	2012	1.60944	6	7.97	0	9.21707	-0.120223	11.3086	16	0	0.753735
000676	2013	0	6	6.02	0	9.11485	-0.113848	11.1877	17	0	0.678592
000676	2015	2.63906	6	8.97	0	9.12524	-0.503016	10.35	19	0	0.534206
000676	2017	4.40672	6	1.51	4.1644	9.85486	0.082578	13.4627	21	0	0.280641
000676	2018	4.30407	6	1.62	4.1644	10.473	0.122714	13.5785	22	0	0.256617
000676	2019	4.69135	7	1.54	4.6839	10.8724	0.173532	13.7385	23	0	0.28118
000676	2020	4.46591	7	1.53	3.9075	10.8993	-0.349872	13.3079	24	0	0.388394
000676	2021	4.81218	7	2.06	0.1322	10.4279	-0.155452	13.139	25	0	0.25002
000677	2012	0	4	2.54	0.0036	10.1322	-0.382232	12.8055	16	1	0.797791
000677	2013	0	5	0.36	0	10.1096	-0.086221	12.7153	17	1	0.843264
000677	2014	0	4	1.9	0	10.1471	-0.094713	12.6158	18	1	0.811452
000677	2016	0	6	4.09	0	8.58031	0.020333	11.3438	20	0	0.238342
000677	2017	0	6	3.76	0	8.77604	0.000432	11.3442	21	0	0.229517
000677	2018	0	6	3.56	0	8.98881	0.033101	11.3768	22	0	0.246866
000677	2019	0	6	0.64	0	9.15991	-0.01024	11.3665	23	0	0.218258
000677	2020	0	6	1.26	0	9.17473	0.003996	11.3705	24	0	0.202091
000677	2021	0	6	0.16	0	9.4753	0.227534	11.5755	25	0	0.207755
000678	2012	0	5	5.05	0.0012	9.45039	0.260855	11.7898	15	1	0.597451
000678	2013	0.693147	6	4.33	0.0009	9.59417	0.632876	12.2802	16	1	0.49023
000678	2014	0	6	3.84	0.0011	10.2941	0.04094	12.3203	17	1	0.509652
000678	2015	0	6	3.72	0	10.2261	0.04824	12.3674	18	1	0.554425
000678	2016	0	6	3.41	0	10.1247	0.097064	12.4601	19	1	0.499855
000678	2018	0	6	3.68	0	10.4209	-0.016364	12.5266	21	0	0.543568
000678	2019	0	6	3.02	0	10.3786	-0.021982	12.5044	22	0	0.529874
000678	2020	0	6	3.35	0	10.1341	-0.036541	12.4672	23	0	0.556464
000678	2021	0	6	3.18	0	10.2551	-0.054919	12.4107	24	0	0.552536
000680	2012	0	8	3.56	0.0153	11.2999	-0.036459	14.1011	15	1	0.630917
000680	2013	0	8	3.57	0.0139	11.3598	-0.054535	14.045	16	1	0.62131
000680	2014	0	8	3.58	0.0106	11.204	-0.111832	13.9298	17	1	0.597773
000680	2015	1.09861	8	4.54	0.0054	10.9864	-0.161624	13.7535	18	1	0.628449
000680	2016	0.693147	8	3.14	0.0052	10.8784	-0.014555	13.7388	19	1	0.620766
000680	2017	1.60944	8	2.5	0.0076	10.8455	0.032281	13.7706	20	1	0.621864
000680	2018	1.38629	8	2.86	0.0047	11.0322	-0.029889	13.7506	21	1	0.608086
000680	2019	1.38629	8	3.59	0.0047	11.0676	-0.047062	13.7024	22	1	0.584022
000680	2020	2.30259	8	3.54	0.004	11.1154	0.08643	13.7853	23	1	0.606005
000680	2021	2.07944	8	3.71	0.1804	11.3189	0.107563	13.8875	24	1	0.562697
000681	2013	0	6	3.52	0	7.4986	0.0711	9.94557	16	0	0.188982
000681	2014	2.48491	6	8.24	7.4274	8.66373	3.94969	11.9341	17	0	0.092627
000681	2015	3.21888	6	4.21	7.1031	9.00791	0.818019	12.5318	18	0	0.237634
000681	2016	3.98898	6	4.84	7.1031	9.37986	0.271988	12.7724	19	0	0.337898
000681	2017	4.31749	7	6.16	7.1031	9.37544	0.163442	12.9238	20	0	0.364926
000681	2018	3.91202	6	6.56	7.1032	9.44107	0.033382	12.9551	21	0	0.312123
000681	2019	4.09434	4	9.76	6.5329	9.58971	-0.026677	12.9281	22	0	0.253447
000681	2020	3.68888	5	14.97	17.8682	9.39652	-0.019046	12.9089	23	0	0.215325
000681	2021	3.8712	6	16.58	17.8682	9.59731	-0.020901	12.8877	24	0	0.174475
000682	2011	0.693147	6	0	0.0207	9.64894	0.043962	12.1795	14	1	0.226445
000682	2012	1.38629	6	7.4	0.021	9.90637	0.232662	12.3887	15	1	0.346862
000682	2013	1.94591	6	7.43	0.019	10.1531	0.115841	12.4983	16	1	0.384289
000682	2014	2.07944	6	7.75	0.019	10.3441	0.159464	12.6462	17	1	0.435378
000682	2015	2.56495	7	6.89	0.019	10.5303	0.052314	12.6972	18	1	0.419911
000682	2017	3.13549	6	6.59	0.0199	10.7341	0.406244	13.0796	20	1	0.341871
000682	2018	2.83321	6	7.22	0.014	10.899	0.075924	13.1528	21	1	0.363459
000682	2019	3.85015	6	7.91	0.014	11.0807	0.214666	13.3473	22	1	0.431899
000682	2020	3.43399	7	8.71	0.014	11.2307	0.101789	13.4442	23	1	0.448873
000682	2021	3.95124	7	8.54	0.0131	11.3742	0.160149	13.5994	24	1	0.477879
000683	2014	0	4	0.19	0.0002	10.5753	0.101382	14.4849	17	0	0.562241
000683	2015	0	5	0.2	0.0002	10.6222	-0.007593	14.4773	18	0	0.57365
000683	2016	2.30259	6	0.7	0.0003	10.5982	0.147133	14.6145	19	0	0.56106
000683	2017	2.19722	4	1.17	0.5529	10.7705	-0.008773	14.6057	20	0	0.522167
000683	2018	1.79176	5	1.46	0.6005	10.7613	0.07148	14.6748	21	0	0.502393
000683	2019	1.09861	6	1.67	0.6085	10.8974	-0.003999	14.6707	22	0	0.483047
000683	2020	1.09861	6	1.6	0.4171	10.8384	-0.011245	14.6594	23	0	0.479072
000683	2021	1.09861	6	1.29	0.4157	11.0526	0.128296	14.7801	24	0	0.348293
000685	2019	1.94591	7	1.51	0	10.5809	0.116042	14.4643	22	1	0.29566
000685	2020	1.94591	7	3.16	0	10.7364	0.091751	14.5521	23	1	0.311107
000685	2021	1.09861	7	2.79	0	10.8156	0.0767	14.626	24	1	0.313185
000687	2012	0	6	2.87	0.0011	10.0846	0.562932	12.5743	15	1	0.438415
000687	2013	0	6	2.7	0.0011	10.0322	-0.069524	12.5023	16	1	0.45327
000687	2015	1.60944	6	1.32	0.0158	9.70759	0.032675	12.479	18	0	0.566617
000687	2016	1.94591	6	4.23	0.0384	8.93532	0.473256	12.8664	19	0	0.652444
000687	2017	2.89037	6	8.39	1.0799	9.47092	0.065165	12.9296	20	0	0.656304
000687	2018	2.19722	6	10.3	1.7501	9.8437	-0.003892	12.9257	21	0	0.762301
000687	2019	2.77259	6	35.05	1.3995	9.41095	-0.565682	12.0875	22	0	1.22727
000687	2020	2.07944	3	22.93	0.9284	8.31483	-0.43297	11.5116	23	0	2.47031
000687	2021	1.09861	3	24.54	0	7.73632	-0.573505	10.6697	24	0	5.90607
000690	2012	1.38629	8	0.42	1.0777	9.3148	0.174127	13.7677	15	0	0.59808
000690	2013	1.38629	8	0.04	1.0777	9.28682	0.030517	13.7977	16	0	0.533225
000690	2014	1.38629	9	0.02	1.0777	9.54202	-0.032472	13.7701	17	0	0.475295
000690	2015	0	9	0.27	0.6467	10.1433	0.015274	13.7852	18	0	0.478615
000690	2016	2.89037	9	1.48	0.5132	10.0847	0.622972	14.2695	19	0	0.476761
000690	2017	2.30259	9	0.5	5.6232	10.1245	0.104399	14.3688	20	0	0.512
000690	2018	1.94591	9	0	5.6232	10.0979	0.241764	14.5853	21	0	0.589695
000690	2019	2.48491	8	0	5.6232	10.5038	-0.120732	14.4566	22	0	0.499557
000690	2020	2.30259	8	0	4.3457	10.578	0.016613	14.4731	23	0	0.435297
000691	2020	0	7	3.2	0	7.84604	2.02589	11.1946	23	0	0.681288
000691	2021	0	6	3.15	0	8.60548	0.007134	11.2018	24	0	0.590073
000695	2018	0	6	1.52	0	9.45915	-0.50424	11.3581	21	1	0.377041
000695	2019	0	5	3.32	0	8.7363	0.141952	11.4908	22	1	0.403351
000695	2020	0	6	2.66	0	8.78954	0.100812	11.5869	23	1	0.456221
000695	2021	0	6	3.84	0	9.07717	-0.057947	11.5272	24	1	0.490284
000698	2011	0	6	0	0.0045	10.3341	-0.005344	13.4352	14	1	0.52891
000698	2012	0	6	0.56	0.0045	10.417	0.026407	13.4613	15	1	0.564337
000698	2013	0	6	0.51	0.0045	10.3384	0.000533	13.4618	16	1	0.560279
000698	2014	0.693147	6	0	0.0045	10.3007	0.074037	13.5333	17	1	0.588404
000698	2015	1.09861	6	1.37	0.0055	10.4489	0.124804	13.7779	18	1	0.597846
000698	2016	0	7	1.31	0.0055	10.4712	0.100437	13.8736	19	1	0.602551
000698	2017	1.60944	6	1.18	0.0055	10.4425	-0.069641	13.8014	20	1	0.555087
000698	2018	0	6	1.36	0.0046	10.3932	-0.072632	13.726	21	1	0.50727
000698	2019	1.09861	6	1.37	0.0005	10.3601	-0.029923	13.6956	22	1	0.580263
000698	2020	0	6	1.93	0.0006	10.2665	0.17871	13.86	23	1	0.609229
000698	2021	0.693147	6	2.22	0.0006	10.3671	-0.034896	13.8245	24	1	0.591606
000700	2012	0	6	1.93	0	9.54925	0.028241	12.907	15	0	0.660946
000700	2013	0	6	2.5	0	9.82551	-0.035604	12.8708	16	0	0.599532
000700	2014	0	6	2.87	0	9.8594	0.010479	12.8812	17	0	0.64609
000700	2015	0.693147	6	2.71	0	10.0751	0.160153	13.0298	18	0	0.470709
000700	2016	0	6	3.48	0	10.2762	0.286137	13.2937	19	0	0.477059
000700	2017	0	6	3.85	0	10.7438	0.115131	13.5322	20	0	0.64302
000700	2018	0	6	3.93	0	11.1073	-0.017912	13.5141	21	0	0.685327
000700	2019	0	6	3.81	0	11.2648	0.060574	13.5729	22	0	0.696701
000700	2020	0	6	3.44	0	11.3144	0.061343	13.6342	23	0	0.670059
000700	2021	1.38629	6	3.72	0	11.4708	-0.00301	13.6312	24	0	0.722761
000701	2011	2.48491	7	0	0.0028	9.67693	0.385425	13.0525	14	1	0.757724
000701	2012	2.83321	7	0.08	0.0028	9.91799	0.161353	13.2021	15	1	0.782629
000701	2013	3.21888	7	0.09	0.0028	10.0829	0.563289	13.6489	16	1	0.828761
000701	2014	2.89037	7	0.15	0	10.2193	0.244539	13.8676	17	1	0.790127
000701	2015	4.00733	9	0.14	0	10.4516	0.347993	14.1662	18	1	0.705449
000701	2016	4.15888	9	0.14	0	10.676	0.126177	14.2851	19	1	0.657712
000701	2017	4.02535	9	0.12	0	10.8156	-0.031046	14.2535	20	1	0.646789
000701	2018	3.61092	9	0.11	0	11.2045	-0.041102	14.3098	21	1	0.691093
000701	2019	3.58352	9	0.09	0	11.1845	0.203819	14.4953	22	1	0.844306
000701	2020	3.78419	9	0.08	0.7569	11.0471	-0.0918	14.399	23	1	0.830433
000701	2021	3.52636	9	0.07	0.4345	11.1923	-0.123284	14.2674	24	1	0.77795
000702	2012	1.09861	6	3.11	0.0017	9.1438	0.096258	11.4208	15	1	0.496521
000702	2013	1.09861	6	3.24	0.0013	9.23265	-0.20103	11.1964	16	1	0.394248
000702	2014	1.60944	7	3.62	0.001	9.23424	-0.023939	11.1722	17	1	0.307983
000702	2015	0.693147	7	1.95	0.0005	9.2387	-0.116374	11.0485	18	1	0.266837
000702	2016	0	7	1.53	0	9.18999	0.028093	11.0762	19	1	0.286479
000702	2017	0	7	1.49	0	9.20194	0.092621	11.1647	20	1	0.328778
000702	2018	0	7	1.44	0	9.18329	0.018752	11.1833	21	1	0.273323
000702	2019	0	7	1.37	0	9.12289	-0.056341	11.1253	22	1	0.176657
000702	2020	0	7	1.36	0	9.18817	0.36338	11.4353	23	1	0.328064
000702	2021	0	6	0.79	0	9.4824	-0.026167	11.4088	24	1	0.691089
000703	2018	2.63906	6	0.33	1.0415	11.4734	0.66532	15.601	21	0	0.626552
000703	2019	2.19722	6	0.62	0.6528	11.9174	0.378364	15.9583	22	0	0.659003
000703	2020	2.3979	8	0.42	0.6943	12.2372	0.075755	16.0375	23	0	0.671666
000703	2021	1.79176	8	0.54	0.6972	12.2997	0.138786	16.1721	24	0	0.687915
000705	2012	0.693147	7	0.71	0.0485	9.26407	0.353572	12.0151	15	1	0.328037
000705	2013	1.38629	7	0.76	0.0485	9.33856	0.055362	12.0689	16	1	0.324508
000705	2014	1.38629	7	0.84	0.047	9.61728	0.033741	12.1021	17	1	0.321773
000705	2015	1.79176	7	0.86	0.0423	9.56989	0.075244	12.1747	18	1	0.340293
000705	2016	1.38629	7	0.69	0.0423	9.64933	0.034939	12.2146	19	1	0.348689
000705	2017	1.09861	7	0.96	0.0258	9.91875	0.01685	12.2313	20	1	0.322559
000705	2018	0	7	1.32	0.0258	10.0849	0.033726	12.2645	21	1	0.319304
000705	2019	2.48491	7	1.01	0.0258	10.1438	0.220841	12.464	22	1	0.338722
000705	2020	1.09861	7	0.78	0.0198	10.1759	0.043547	12.5067	23	1	0.347719
000705	2021	1.94591	7	0.91	0.012	10.2698	0.105549	12.607	24	1	0.373192
000707	2012	0	7	4.16	0.0003	9.74317	0.051457	13.6459	15	1	0.745206
000707	2013	0	7	4.68	0.0003	9.81553	0.062217	13.7062	16	1	0.835018
000707	2014	0	6	2.78	0.0003	9.687	0.120588	13.8201	17	1	0.853113
000707	2015	0	4	3.06	0.0003	9.84498	0.103198	13.9183	18	1	0.865886
000707	2016	0	4	3.39	0.0003	9.7684	-0.0435	13.8738	19	1	0.911002
000707	2017	0	7	2.75	0.0003	10.0436	-0.090894	13.7785	20	1	0.951942
000707	2018	0	7	0.39	0.0003	10.2234	-0.55072	12.9784	21	1	0.959436
000707	2019	0	6	2.68	0	9.69411	-0.1602	12.8038	22	1	0.948966
000707	2020	0	6	6.08	0	9.52318	-0.165968	12.6223	23	1	1.09744
000707	2021	0	6	2.01	0	9.48254	-0.27885	12.2954	24	1	0.730552
000708	2011	0	6	0	0.0006	9.71034	0.036221	13.0608	14	1	0.38333
000708	2012	0	6	3.25	0.0006	9.93641	-0.095124	12.9608	15	1	0.309464
000708	2013	0	6	3.31	0.0006	10.0922	0.048364	13.0174	16	1	0.302641
000708	2014	0	6	3.38	0	10.2647	0.116792	13.1278	17	1	0.340129
000708	2015	1.09861	6	3.63	0	10.4382	0.021891	13.1495	18	1	0.319129
000708	2016	0	6	3.72	0	10.419	0.138115	13.2789	19	1	0.363229
000708	2017	0	6	3.5	0	10.7039	0.125122	13.3968	20	1	0.387679
000708	2018	0	6	4.48	0	10.8704	0.167078	13.5513	21	1	0.426451
000708	2019	0	6	3.84	0	12.9221	0.034515	15.7977	22	1	0.651766
000708	2020	1.09861	8	3.62	0	12.9683	0.0669	15.8624	23	1	0.633461
000708	2021	1.94591	8	3.58	0	13.0123	0.095628	15.9541	24	1	0.61158
000709	2011	0	8	0	0	13.3365	0.044822	16.462	14	1	0.682523
000709	2012	0	8	1.9	0	13.2614	0.097442	16.555	15	1	0.712047
000709	2013	0	8	1.61	0.0001	13.2618	0.078264	16.6303	16	1	0.731628
000709	2014	0	8	1.77	0.0001	13.1874	0.020792	16.6509	17	1	0.734403
000709	2015	0	8	1.7	0	13.1561	0.049559	16.6993	18	1	0.745003
000709	2016	0	8	1.9	0	13.075	0.040145	16.7386	19	1	0.749285
000709	2017	0.693147	8	1.86	0	13.0994	0.022356	16.7607	20	1	0.749358
000709	2018	0	8	2.77	0.0001	13.1276	0.09781	16.854	21	1	0.717593
000709	2019	0.693147	8	2.71	0.0001	13.072	0.015279	16.8692	22	1	0.722388
000709	2020	0.693147	8	2.62	0	13.0526	0.081156	16.9987	23	1	0.749499
000709	2021	0	8	2.47	0	13.1408	0.009077	17.0077	24	1	0.749848
000710	2012	0	6	3.33	0	8.25216	-0.039997	10.4371	15	0	0.63732
000710	2014	0	5	4.55	0	8.27403	0.087224	10.7052	17	0	0.708361
000710	2015	0	5	5.69	0	8.24887	0.118937	10.8175	18	0	0.764096
000710	2016	0	5	5.7	0	8.3311	0.098545	10.9115	19	0	0.79185
000710	2017	3.09104	7	3.44	21.5815	9.96965	0.476789	12.1043	20	0	0.136147
000710	2018	3.13549	7	6.49	21.5815	10.1207	0.205712	12.2913	21	0	0.108208
000710	2019	3.4012	7	7.67	21.3937	10.2898	0.409037	12.6342	22	0	0.23521
000710	2020	3.09104	7	8.4	21.3937	10.2636	0.057054	12.6897	23	0	0.253246
000710	2021	2.89037	5	9.37	17.2906	10.3349	0.085005	12.7713	24	0	0.282983
000711	2017	3.71357	5	0.99	7.513	9.38911	1.13256	13.6777	20	0	0.500426
000711	2018	4.00733	6	2.53	7.4788	9.67261	0.261953	13.9104	21	0	0.59171
000711	2019	4.14313	5	2.4	16.8367	9.9871	0.102162	14.0076	22	0	0.564838
000711	2020	2.48491	5	2.41	16.8367	9.70618	-0.190977	13.7957	23	0	0.726552
000711	2021	2.70805	4	5.28	15.7815	9.46074	-0.082588	13.7095	24	0	0.870654
000713	2012	0	6	3.5	0.0011	9.37696	0.001835	12.1247	15	1	0.346557
000713	2013	0	6	3.34	0.0011	9.47416	0.083977	12.2053	16	1	0.353948
000713	2014	0	6	3.65	0.0011	9.37659	-0.054778	12.149	17	1	0.292397
000713	2015	1.09861	6	3.45	0.0008	9.44742	-0.013819	12.135	18	1	0.268832
000713	2016	0	6	2.91	0	9.54957	0.112729	12.2419	19	1	0.329399
000713	2017	0.693147	6	2.43	0	9.41004	0.057913	12.2982	20	1	0.371378
000713	2018	0	6	2.32	0	9.47441	0.113817	12.4059	21	1	0.335258
000713	2019	0	6	2.37	0	9.58026	0.066307	12.4701	22	1	0.328171
000713	2020	0	6	2.91	0	9.58454	0.020023	12.49	23	1	0.332118
000713	2021	0.693147	6	2.68	0	9.70821	0.021443	12.5112	24	1	0.284333
000716	2012	1.09861	6	0	0.0012	9.10181	-0.127202	11.4656	15	0	0.636328
000716	2013	2.77259	6	0.082	8.7405	9.17326	0.213144	11.8907	16	0	0.425959
000716	2014	2.30259	6	0.06	6.8916	9.58734	0.595952	12.3582	17	0	0.222522
000716	2015	1.79176	6	1.21	7.6196	9.73733	0.013466	12.5513	18	0	0.384817
000716	2016	2.48491	5	0.92	7.5024	9.80235	0.102999	12.6494	19	0	0.415167
000716	2017	4.58497	6	0.8	7.4269	9.89032	0.619791	13.1317	20	0	0.461259
000716	2018	3.7612	6	0.17	10.0827	10.2358	0.069931	13.1993	21	0	0.476286
000716	2019	4.04305	5	0.1	10.0819	10.1982	-0.018643	13.1805	22	0	0.464141
000716	2020	4.36945	5	0.1	8.5091	10.0612	-0.016025	13.1643	23	0	0.468068
000716	2021	3.85015	6	0.33	8.5174	10.0882	-0.022418	13.1416	24	0	0.477292
000717	2012	0	5	3.79	0.0007	11.4575	-0.158991	14.5328	15	1	0.86673
000717	2013	0	5	3.79	0	11.4025	0.046519	14.5878	16	1	0.799189
000717	2014	0	5	3.8	0	11.2429	-0.14213	14.4345	17	1	0.841851
000717	2015	0.693147	6	4.33	0	11.2787	-0.108241	14.3199	18	1	0.978569
000717	2016	0.693147	4	3.34	0	11.2002	-0.095696	14.2193	19	1	0.969384
000717	2017	1.09861	5	1.59	0	11.142	-0.037406	14.1812	20	1	0.793792
000717	2018	1.94591	5	4.86	0	11.4542	-0.042459	14.3118	21	1	0.623936
000717	2019	1.94591	5	3.53	0	11.491	0.045335	14.3562	22	1	0.534179
000717	2020	2.63906	6	3.4	0	11.6078	0.034062	14.3897	23	1	0.46439
000717	2021	1.94591	6	3.14	0	11.6332	0.15988	14.538	24	1	0.468118
000719	2018	2.99573	7	0.06	0	11.8595	0.050773	13.9572	21	1	0.326794
000719	2019	3.13549	7	0.23	0	11.9369	0.068912	14.0243	22	1	0.323724
000719	2020	3.4012	7	0.32	0	11.921	0.083548	14.1267	23	1	0.342158
000719	2021	3.63759	8	0.3	0	12.0236	0.092126	14.2148	24	1	0.361004
000720	2011	0	6	0	0.0013	9.96269	0.019476	13.2594	14	1	0.850934
000720	2014	0	7	0	0.0001	10.2803	-0.008244	13.2149	17	1	0.794783
000722	2020	0	7	2.59	0	8.36666	0.040459	12.7144	23	1	0.072166
000722	2021	0	7	1.81	0	8.50437	0.00597	12.7203	24	1	0.061414
000723	2016	0	4	0.04	0.0001	10.5129	-0.152381	14.0463	19	0	0.412597
000723	2017	1.38629	3	0.06	0.0001	10.495	0.096965	14.1389	20	0	0.391882
000723	2018	1.09861	5	0.15	0.19	10.743	0.150201	14.4406	21	0	0.566621
000723	2019	0	5	0.17	0.1941	10.3312	0.051109	14.4905	22	0	0.527545
000723	2020	0	5	0.25	0.0608	10.3373	0.288856	14.7442	23	0	0.555294
000723	2021	1.38629	5	1.25	0.0436	10.5095	0.084729	14.8941	24	0	0.514204
000725	2011	0	8	0	0.0008	12.0284	0.268108	15.7437	10	1	0.490391
000725	2012	1.09861	8	6.91	0.0016	12.326	-0.024198	15.7192	11	1	0.474486
000725	2013	0	8	5.64	0.0007	12.5361	0.379002	16.0405	12	1	0.587693
000725	2014	1.79176	8	6.73	0.0074	12.8249	0.472256	16.4273	13	1	0.43512
000725	2015	2.56495	8	6.82	0.0063	13.1476	0.120028	16.5407	14	1	0.486537
000725	2016	3.09104	8	6.01	0.0068	13.3153	0.344329	16.8366	15	1	0.551437
000725	2017	3.58352	8	7.43	0.0069	13.5943	0.248489	17.0585	16	1	0.592813
000725	2018	3.68888	8	7.45	0.0097	13.728	0.187107	17.23	17	1	0.604125
000725	2019	3.82864	8	7.54	0.0084	13.9354	0.119672	17.3431	18	1	0.585627
000725	2020	3.82864	8	6.97	0.0507	13.8523	0.246303	17.5633	19	1	0.591291
000725	2021	4.27667	8	5.67	0.0479	14.3975	0.060035	17.6216	20	1	0.517767
000726	2011	1.09861	8	0	0.2907	11.4534	0.104905	13.5609	11	0	0.294377
000726	2012	1.09861	7	4.32	0.292	11.5921	0.047344	13.6113	12	0	0.306452
000726	2013	0	8	3.96	0.2175	11.6663	0.031726	13.6426	13	0	0.237442
000726	2014	1.94591	8	4.68	0.1959	11.7838	0.025645	13.6679	14	0	0.186753
000726	2015	1.60944	8	4.78	0.1887	11.8293	0.053722	13.7202	15	0	0.199597
000726	2016	1.60944	8	4.85	0.1496	11.8695	0.034752	13.7544	16	0	0.211971
000726	2017	1.60944	8	5.12	0.1532	11.943	0.074596	13.8324	17	0	0.235536
000726	2018	2.07944	8	4.21	0.1196	11.987	0.036098	13.8679	18	0	0.266844
000726	2019	1.38629	8	4.65	0.1277	11.9973	0.12789	13.9882	19	0	0.301725
000726	2020	1.94591	8	4.87	0.1243	11.8798	0.020569	14.0086	20	0	0.332915
000726	2021	0.693147	8	4.83	0.3822	11.8453	0.070678	14.0769	21	0	0.355742
000727	2011	0	8	0	0.0053	9.70441	0.01619	11.5583	14	1	0.509027
000727	2012	0	6	5.23	0.0053	9.77264	-0.053741	11.687	15	1	0.649322
000727	2014	1.09861	6	0	0.0045	9.82196	11.4433	13.9591	17	1	0.963696
000727	2015	0	6	2.8	0.0002	10.0244	0.05813	14.9776	18	1	0.429146
000727	2017	0.693147	6	4.77	0	11.2156	-0.000463	15.0327	20	1	0.456457
000727	2018	0	6	8.41	0	11.2278	-0.046862	14.9847	21	1	0.480226
000727	2019	1.38629	6	6.65	0	11.1326	-0.333121	14.5795	22	1	0.671794
000727	2020	2.07944	6	2.85	0	13.0483	-0.341188	15.0973	23	1	0.832814
000727	2021	1.79176	6	1.86	0	13.0583	0.14879	15.2361	24	1	0.823536
000729	2012	0	8	1.37	0.0166	12.2303	0.080647	14.4156	15	1	0.394888
000729	2013	0	8	1.82	0.0158	12.2791	0.037404	14.4524	16	1	0.315496
000729	2014	2.19722	8	2.19	0.0137	12.42	0.001338	14.4537	17	1	0.293281
000729	2015	1.09861	8	2.38	0.0137	12.4722	-0.036336	14.4167	18	1	0.249375
000729	2017	1.09861	8	2.25	0.0086	12.4803	-0.008622	14.4087	20	1	0.24434
000729	2018	2.48491	8	2.2	0.0086	12.5003	-0.022602	14.3859	21	1	0.222432
000729	2019	1.94591	8	2.41	0.0031	12.4723	0.026727	14.4122	22	1	0.239321
000729	2020	1.79176	8	2.76	0.0031	12.3629	0.018189	14.4303	23	1	0.249383
000729	2021	1.79176	8	2.53	0.0031	12.524	0.050188	14.4792	24	1	0.280513
000731	2011	1.38629	6	0	0.0363	9.71874	0.055582	12.8611	14	1	0.449274
000731	2012	1.38629	6	0.05	0.0466	10.0599	0.156705	13.0067	15	1	0.487656
000731	2013	0.693147	6	0.06	0.0308	10.0092	0.082952	13.0863	16	1	0.370382
000731	2014	0	6	0.07	0.0308	10.0906	-0.061784	13.0226	17	1	0.389214
000731	2015	0	6	0.07	0	10.0976	0.123179	13.1387	18	1	0.443723
000731	2016	0	6	0.15	0	10.0432	-0.066994	13.0694	19	1	0.458739
000731	2017	0	6	0.07	0	10.1834	-0.077712	12.9885	20	1	0.379162
000731	2018	0	6	0.06	0	10.2073	-0.051318	12.9358	21	1	0.301836
000731	2019	1.38629	4	0.07	0	10.3584	-0.078933	12.8536	22	1	0.241189
000731	2020	1.09861	5	0.21	0	10.3964	0.047775	12.9003	23	1	0.258321
000731	2021	1.60944	6	0.21	0	10.7143	0.101808	12.9972	24	1	0.18259
000733	2011	1.38629	6	3.5	0.0002	10.7889	0.071018	12.8132	14	1	0.353208
000733	2012	0	6	3.91	0	10.8576	0.00931	12.8225	15	1	0.344507
000733	2013	0	6	4.2	0	10.9187	0.01875	12.8411	16	1	0.340347
000733	2014	0	6	3.74	0	11.2956	0.185579	13.175	17	1	0.322552
000733	2015	1.94591	6	3.14	0	11.3794	0.26298	13.4085	18	1	0.426566
000733	2016	1.60944	6	3.03	0	11.4318	0.229318	13.6149	19	1	0.505207
000733	2017	2.07944	6	2.95	0	11.5434	0.099519	13.7098	20	1	0.522398
000733	2018	2.63906	7	4.69	0	11.6735	0.126755	13.8291	21	1	0.509791
000733	2019	2.19722	7	7.69	0	11.6909	-0.152091	13.6839	22	1	0.386039
000733	2020	1.79176	7	9.45	0	11.7329	0.021836	13.7055	23	1	0.3333
000733	2021	1.60944	7	8.74	0.0988	12.0475	0.241654	13.9219	24	1	0.331351
000735	2012	1.09861	6	0.033	0.0075	9.68793	0.202643	12.986	15	0	0.582561
000735	2013	0.693147	6	0.067	0.0075	9.83691	-0.013971	12.9719	16	0	0.578396
000735	2014	1.09861	6	0.13	0.0075	9.81282	-0.011964	12.9598	17	0	0.57368
000735	2015	1.09861	8	0.28	0.0984	9.83232	0.059434	13.0176	18	0	0.593408
000735	2016	1.60944	8	0.38	2.4781	9.90825	0.373574	13.335	19	0	0.427212
000735	2017	2.3979	8	0.36	0.0726	9.99218	-0.0004	13.3346	20	0	0.405789
000735	2018	0.693147	6	0.43	0.0726	10.1337	0.021524	13.3559	21	0	0.352215
000735	2019	1.09861	7	0.46	0.0726	10.1721	0.036353	13.3916	22	0	0.357066
000735	2020	0	8	0.23	0.0726	10.353	0.287866	13.6446	23	0	0.490934
000735	2021	0.693147	8	0.33	0.0726	10.6534	0.296713	13.9044	24	0	0.613377
000737	2012	0	6	0.13	0.01	10.4185	-0.092453	12.7216	15	1	0.863874
000737	2013	0	6	0.16	0.007	10.528	-0.030473	12.6906	16	1	0.90912
000737	2014	0.693147	6	0.21	0.004	10.5297	-0.05898	12.6298	17	1	0.887481
000737	2015	0.693147	6	0.3	0.003	10.5359	-0.013838	12.6159	18	1	0.959733
000737	2016	0.693147	6	0.53	0	10.3879	-0.071898	12.5413	19	1	0.949834
000737	2017	2.19722	5	0.36	0	10.7146	-0.064379	12.4747	20	1	1.11103
000737	2018	1.94591	5	0.37	0	10.4435	-0.399066	11.9655	21	1	0.74911
000737	2019	1.94591	5	0.55	0	9.61016	0.001744	11.9672	22	1	0.747243
000737	2020	2.30259	5	0.52	0	9.38303	-0.202616	11.7408	23	1	0.591924
000737	2021	2.19722	6	0.56	0.0002	11.1461	-0.158167	13.6292	24	1	0.54271
000738	2011	0	6	0	0	11.1127	0.202114	13.0505	14	1	0.455341
000738	2012	0	6	3	0	11.2873	0.012344	13.0681	15	1	0.423271
000738	2013	0	6	2.35	0	11.3544	0.365771	13.3798	16	1	0.302078
000738	2014	0	6	2.23	0	11.4511	0.007125	13.3869	17	1	0.281929
000738	2015	0	6	3.46	0.0018	11.5292	0.066684	13.4514	18	1	0.277251
000738	2016	0	6	4.33	0.0009	11.6234	-0.014587	13.4368	19	1	0.23758
000738	2017	0	8	3.93	0.0009	11.6599	0.04806	13.4837	20	1	0.24138
000738	2018	0	8	3.94	0.0009	11.7348	0.011399	13.495	21	1	0.219198
000738	2019	0	8	4.54	0.0009	11.8152	0.087822	13.5792	22	1	0.24671
000738	2020	0	7	4.17	0	11.8351	0.118071	13.6908	23	1	0.273949
000738	2021	0	7	3.65	0	11.97	0.536442	14.1644	24	1	0.246407
000739	2012	0	6	3.03	0.0199	10.1089	0.132495	12.9257	15	0	0.667519
000739	2013	0	7	2.81	0.0057	10.3377	0.135137	13.0524	16	0	0.601517
000739	2014	0	6	3.93	0.004	10.4682	0.0857	13.1346	17	0	0.544443
000739	2015	0	5	4.44	0.0053	10.7406	0.065812	13.1984	18	0	0.552026
000739	2016	0	4	4.22	0.0053	10.8464	0.041524	13.2391	19	0	0.534345
000739	2017	0.693147	5	4.37	0.0051	10.8592	0.012843	13.2518	20	0	0.464079
000739	2018	0	5	4.57	0.0051	10.9469	0.01048	13.2623	21	0	0.418463
000739	2019	0	6	4.71	0.0051	10.9273	0.134015	13.3882	22	0	0.422317
000739	2020	0	6	4.51	0.0141	11.0286	0.149052	13.5271	23	0	0.41417
000739	2021	1.60944	6	5.36	0.0141	11.1759	0.222627	13.7281	24	0	0.447798
000751	2011	0	6	0	0.0024	10.4931	-0.226433	13.5085	14	1	0.97959
000751	2012	0	6	0.04	0.0028	10.3031	-0.555536	12.6977	15	1	2.02392
000751	2014	0	6	0.04	0.002	10.4771	-0.09576	12.7155	17	1	0.424323
000751	2015	0	6	0.05	0.0005	10.4877	0.094392	12.8057	18	1	0.44906
000751	2016	0	6	0.09	0.0004	10.4391	0.137815	12.9348	19	1	0.483367
000751	2017	0	6	0.08	0.0002	10.5667	0.003692	12.9385	20	0	0.428925
000751	2018	0	7	0.06	0.0002	11.0614	0.122516	13.0541	21	0	0.47989
000751	2019	0	6	0.06	0	10.6188	-0.018134	13.0358	22	0	0.426042
000751	2020	0	7	0.03	0	10.6275	0.164762	13.1883	23	0	0.463451
000751	2021	0	7	0.05	0	10.8371	0.134881	13.6231	24	0	0.644793
000753	2017	0	8	0	0	9.82078	-0.081066	13.1167	20	1	0.554079
000755	2012	0.693147	6	1.48	0.0071	9.84227	-0.005609	13.4846	15	1	0.726023
000755	2013	1.09861	6	1.19	0.0045	9.78258	-0.064526	13.4179	16	1	0.77939
000755	2014	1.38629	6	1.24	0.0025	9.33503	-0.12123	13.2887	17	1	0.702814
000755	2015	0.693147	6	0.94	0.0025	9.34441	-0.021715	13.2667	18	1	0.787332
000755	2016	1.09861	6	2.66	0.0018	9.00995	-0.108173	13.1522	19	1	0.897709
000755	2017	0.693147	6	3.55	0.0018	10.2447	-0.610959	12.2082	20	1	0.651815
000755	2018	0	4	0.26	0	8.67125	-0.179742	13.73	21	1	0.886016
000756	2011	0	6	0	0.0003	10.2975	0.096594	12.6129	14	1	0.417567
000756	2012	0	6	0	0.0003	10.2882	0.207737	12.8017	15	1	0.510238
000756	2013	0	6	0	0.0002	10.399	0.060933	12.8608	16	1	0.533215
000756	2014	0	6	0	0	10.5696	0.058757	12.9587	17	1	0.549634
000756	2015	1.09861	6	0	0.0026	10.7826	0.058178	13.0153	18	1	0.55832
000756	2016	0.693147	6	0	0.0026	10.9018	0.051348	13.0653	19	1	0.559729
000756	2017	1.09861	8	0	0.0025	11.0073	0.116639	13.1756	20	1	0.510879
000756	2018	0	7	0	0.0025	11.1544	0.121834	13.2906	21	1	0.527302
000756	2019	1.09861	7	0	0.0025	11.2348	0.081229	13.3748	22	1	0.5167
000756	2020	2.07944	7	0	0.0025	11.2528	0.10207	13.472	23	1	0.521879
000756	2021	1.79176	6	5	0.1309	11.3506	0.033707	13.5052	24	1	0.502028
000757	2013	0	4	1.48	0.0009	8.98401	-0.130078	10.8508	16	1	0.767405
000757	2014	0	5	1.17	0.0007	8.94848	0.782233	11.4287	17	1	0.424692
000757	2015	0	6	1.66	0.0007	9.15307	-0.028896	11.3994	18	1	0.387735
000757	2016	0	6	2	0.0005	9.27348	0.115773	11.5089	19	1	0.424839
000757	2018	0	7	3.14	0.0005	9.44764	0.107216	11.724	21	1	0.432746
000757	2019	0	6	0.53	0.0003	10.098	-0.097045	12.6356	22	1	0.461438
000757	2020	1.09861	6	0.49	0.0003	10.0521	-0.013881	12.6216	23	1	0.438354
000757	2021	1.09861	7	0.52	0.0003	10.2559	-0.06658	12.5527	24	0	0.367527
000758	2012	0	8	0.09	0.0068	11.0416	0.228958	14.2487	15	1	0.708691
000758	2013	0	8	0.03	0.0069	11.0819	0.084346	14.341	16	1	0.628521
000758	2014	0	8	0.04	0.0069	11.1642	0.115931	14.466	17	1	0.667121
000758	2015	0	8	0.03	0.0141	11.2456	0.17582	14.6342	18	1	0.722136
000758	2016	0	8	0.03	0.0111	11.3149	0.038708	14.6799	19	1	0.720032
000758	2017	0.693147	8	0.18	0.0104	11.2488	-0.064673	14.6204	20	1	0.699863
000758	2018	0	7	0.04	0.0062	11.3004	0.113555	14.7357	21	1	0.631172
000758	2019	0	7	0.06	0.0049	11.3873	0.000961	14.7437	22	1	0.663049
000758	2020	0	7	0.1	0.0033	11.3548	-0.126563	14.6083	23	1	0.592976
000758	2021	1.09861	8	0.15	0.0026	11.2696	-0.140432	14.457	24	1	0.554778
000759	2019	2.07944	7	0	0.0035	12.0252	0.150714	13.7332	22	1	0.611966
000759	2020	2.19722	7	0.01	0.0015	11.985	0.037678	13.7702	23	1	0.637535
000759	2021	2.07944	7	0.18	0.0001	11.972	0.303855	14.0356	24	1	0.747922
000761	2012	0	6	6.43	0	12.2327	-0.066563	15.1591	14	1	0.600391
000761	2013	0	6	7.08	0	12.3123	-0.001025	15.2753	15	1	0.635808
000761	2014	0	6	6.16	0.0024	12.3269	0.142166	15.4082	16	1	0.67792
000761	2015	0	6	5.24	0	12.1694	-0.095768	15.3076	17	1	0.720229
000761	2016	0	6	4.87	0	12.0626	0.218978	15.5056	18	1	0.754481
000761	2017	0	4	3.43	0	12.1108	0.162375	15.656	19	1	0.764294
000761	2018	0	5	2.98	0	12.1959	-0.053424	15.6011	20	1	0.670324
000761	2019	0.693147	7	2.44	0	12.2594	0.018428	15.6194	21	1	0.67047
000761	2020	0.693147	7	3.17	0	12.1927	0.070409	15.6874	22	1	0.668489
000761	2021	1.60944	6	3.01	0	12.4095	-0.15168	15.5229	23	1	0.58173
000762	2012	0	8	0.36	0.0023	9.25826	-0.047128	12.4358	15	1	0.173278
000762	2013	0	8	1.56	0	9.19043	0.029593	12.465	16	1	0.187615
000762	2014	0	8	0.37	0.0057	9.17019	0.020497	12.4926	17	1	0.254193
000762	2015	0	8	0.16	0.007	9.13035	-0.097988	12.3895	18	1	0.158811
000762	2016	0	8	0	0.0064	9.21137	0.216027	12.585	19	1	0.141493
000762	2020	0	7	0.33	0.0061	9.13935	-0.048871	12.5149	23	1	0.114166
000762	2021	0	8	0.21	0.0048	9.17944	0.057461	12.5708	24	1	0.09827
000766	2012	0	6	5.4	0.0004	7.50437	0.017127	11.4019	15	1	0.30762
000766	2013	0	6	4.35	0.0004	7.65757	0.237014	11.6146	16	0	0.444368
000766	2014	0	6	0.99	0.0004	7.93165	0.161332	11.7641	17	0	0.487007
000766	2015	0	6	4.02	0	7.97335	2.23252	12.9374	18	0	0.459446
000766	2016	0.693147	6	4.96	0	9.19516	0.276207	13.1813	19	0	0.215342
000766	2018	0	6	3.55	0	9.45863	0.047187	13.3042	21	0	0.208321
000766	2019	1.09861	5	4.44	0	9.72954	-0.216609	13.0601	22	0	0.432534
000766	2020	0.693147	6	5.21	0.004	9.68069	0.059392	13.1178	23	0	0.536812
000766	2021	0	5	5.02	0.004	9.66085	-0.067567	13.0478	24	0	0.495924
000767	2018	0	6	0	0.0002	11.5569	0.040913	15.4327	21	1	0.839973
000767	2019	0	5	0	0.0002	11.645	0.010865	15.4435	22	1	0.843162
000767	2020	0.693147	7	0	0.0025	11.5607	0.116184	15.5534	23	1	0.848357
000767	2021	1.09861	6	0.14	0.0025	11.7535	0.071367	15.6318	24	1	0.849149
000768	2012	0	7	0.75	0.0004	12.7571	0.030108	14.8924	15	1	0.584421
000768	2013	0	7	0.72	0.0004	12.9206	0.093876	14.9821	16	1	0.615896
000768	2014	0	8	0.88	0	13.0214	0.060292	15.0407	17	1	0.620594
000768	2015	0	8	0.57	0.0007	13.0853	0.100366	15.1363	18	1	0.547784
000768	2016	0	8	1.68	0.0009	13.1012	0.046786	15.182	19	1	0.548585
000768	2017	0	8	2.62	0.0007	13.1545	0.038808	15.2201	20	1	0.566791
000768	2018	0	8	1.87	0.0007	13.2104	0.175723	15.382	21	1	0.596783
000768	2019	0	8	0.39	0.0006	13.22	0.018063	15.3999	22	1	0.659529
000768	2020	0.693147	8	0.64	0.0002	13.3125	-0.074531	15.5813	23	1	0.738184
000768	2021	0	8	0.72	0.0002	13.3174	0.231417	15.7894	24	1	0.781332
000777	2011	0	7	0	0.0257	9.19341	0.086656	11.9567	14	1	0.377679
000777	2012	0	7	0	0.0232	9.40022	0.112537	12.0633	15	1	0.409436
000777	2013	0	7	3.25	0.0232	9.59226	0.056077	12.1179	16	1	0.420844
000777	2014	0	7	4.44	0.02	9.63303	-0.004987	12.1129	17	1	0.390611
000777	2015	0	7	3.74	0.0163	9.70357	0.043554	12.1555	18	1	0.382072
000777	2016	0.693147	7	3.95	0.0038	9.72499	0.011979	12.1674	19	1	0.330283
000777	2017	0	7	4.52	0.0038	9.71517	0.073809	12.2387	20	1	0.377156
000777	2018	0	5	3.45	0.0038	9.78149	0.091653	12.3263	21	1	0.398286
000777	2019	0	6	3.53	0.0038	9.78237	0.072258	12.3961	22	1	0.391127
000777	2020	0	7	4.1	0.0024	9.72462	0.02049	12.4164	23	1	0.374307
000777	2021	1.38629	7	3.47	0.0942	9.90964	0.187529	12.5883	24	1	0.432095
000778	2011	0	8	0	0.0695	11.8356	0.225017	15.0008	14	1	0.589636
000778	2012	0	8	1.91	0.0514	11.9474	0.228864	15.2069	15	1	0.651748
000778	2013	0.693147	8	2.15	0.0444	12.036	0.272128	15.4476	16	1	0.662497
000778	2014	0	8	1.54	0.0444	12.0905	0.040407	15.4884	17	1	0.667699
000778	2015	1.09861	8	1.68	0.0123	12.1158	-0.045127	15.4422	18	1	0.640095
000778	2016	0.693147	8	1.71	0.0111	11.9744	-0.031441	15.4103	19	1	0.625549
000778	2017	0.693147	8	2.39	0.0099	12.1004	-0.004854	15.4054	20	1	0.579449
000778	2018	1.09861	7	2.41	0.0099	12.2254	0.053065	15.461	21	1	0.581242
000778	2019	1.09861	7	2.02	0.0022	12.2885	-0.043833	15.4162	22	1	0.548986
000778	2020	0	8	2.37	0.0379	12.2437	0.073132	15.4868	23	1	0.545879
000778	2021	1.09861	8	2.34	0.0253	12.3033	0.00361	15.4904	24	1	0.506583
000779	2012	0	6	0.67	0.0007	8.74079	-0.046861	10.6174	15	1	0.245947
000779	2013	0.693147	6	0.69	0.0005	8.80646	-0.052678	10.5632	16	1	0.289961
000779	2014	0.693147	6	1.51	0	8.81935	0.825297	11.1654	17	1	0.596894
000779	2016	0.693147	6	0	0	8.87706	-0.011345	11.181	19	1	0.695013
000779	2017	0	6	0.69	0	8.82752	-0.114919	11.0589	20	1	0.530621
000779	2018	0.693147	6	0.78	0	11.34	0.13964	12.9809	21	1	0.617242
000779	2019	0.693147	7	1.55	0.0158	11.4816	-0.215063	12.7388	22	1	0.464409
000779	2020	1.09861	7	1.23	0.0158	11.4713	0.144776	12.874	23	1	0.447037
000779	2021	1.38629	7	1.55	0.0158	11.6711	0.076321	12.9476	24	1	0.415827
000782	2011	0	6	0	0.0018	9.64357	-0.025096	12.3732	14	0	0.543669
000782	2012	0	4	2.63	0.0015	9.74733	-0.109919	12.2567	15	0	0.480951
000782	2013	0	3	2.36	0.0011	9.86548	0.244386	12.4753	16	0	0.584809
000782	2014	0	5	2.72	0.0008	9.84705	-0.028519	12.4464	17	0	0.496837
000782	2015	0	5	3.2	0.0011	9.89536	-0.096705	12.3447	18	0	0.433064
000782	2016	0	5	3.22	0.3334	9.9452	0.107528	12.4468	19	0	0.524044
000782	2017	0	5	3.75	0.0011	9.94223	0.035389	12.4816	20	0	0.530245
000782	2018	0	4	3.32	0.0011	10.0237	-0.013873	12.5754	21	0	0.488762
000782	2019	0	4	3.52	0.0011	10.0122	-0.079451	12.4926	22	0	0.450844
000782	2020	0	5	4.26	0.0011	9.91717	0.05969	12.5506	23	0	0.489752
000782	2021	0	3	3.98	0	10.0756	0.117291	12.6615	24	0	0.528948
000785	2019	3.04452	7	0.58	6.5546	11.7211	0.205173	15.033	22	1	0.522795
000785	2020	3.46574	7	0	6.0434	11.849	0.11252	15.1837	23	0	0.472484
000785	2021	3.43399	7	0.63	6.1116	11.9244	0.411253	15.542	24	0	0.639881
000786	2012	0	8	1.25	0.0132	10.8937	0.106116	13.7556	15	1	0.526314
000786	2013	0	8	1.3	0.0132	11.0784	0.124291	13.8727	16	1	0.487038
000786	2014	0	6	1.7	0	11.2102	0.262882	14.1061	17	1	0.362489
000786	2015	0	6	1.8	0	11.275	0.017334	14.1233	18	1	0.319232
000786	2016	0	7	2.65	0	11.2524	0.054759	14.1766	19	1	0.270822
000786	2017	0	7	2.37	0	11.3742	0.122748	14.2924	20	1	0.224386
000786	2018	0.693147	7	2.91	0	11.4847	0.111563	14.3982	21	1	0.193719
000786	2019	0	6	3.16	0	11.6076	0.198545	14.5793	22	1	0.322458
000786	2020	0.693147	7	4	0	11.8141	0.067632	14.6447	23	1	0.238294
000786	2021	1.09861	8	4.15	0	12.0488	0.156965	14.7929	24	1	0.265219
000788	2011	0	6	0	0.0003	9.83147	0.102668	12.523	14	1	0.621211
000788	2012	0	4	1.68	0.0003	10.0243	0.325871	12.8051	15	1	0.697721
000788	2013	0	5	1.44	0.0003	10.1191	0.161621	12.9549	16	1	0.721491
000788	2014	0	6	2.87	0.0003	10.1027	0.09057	13.0416	17	1	0.75428
000788	2015	0	4	0.65	0.0003	10.0647	-0.322678	12.652	18	1	0.638146
000788	2016	0	4	0.25	0.0003	9.07082	-0.346392	12.2267	19	1	0.442488
000788	2017	0.693147	4	0.62	0	9.14403	0.016728	12.2433	20	1	0.435803
000788	2018	0	5	0.78	0	9.31236	0.03213	12.275	21	1	0.43586
000788	2019	0	6	1.23	0	9.42967	0.148239	12.4132	22	1	0.493412
000788	2020	0	6	1.4	0	9.3745	-0.062619	12.3485	23	1	0.44
000788	2021	0.693147	6	1.91	0	9.45522	0.101942	12.4456	24	1	0.474827
000789	2018	0	7	0.03	0.0032	11.1419	0.20057	13.8209	21	1	0.393845
000789	2019	0.693147	7	0.12	0.0032	11.2463	0.174318	13.9815	22	1	0.362792
000789	2020	1.09861	7	2.89	0.0032	11.282	0.282307	14.2302	23	1	0.382607
000789	2021	1.60944	7	2.74	0.0032	11.4647	0.151306	14.3711	24	1	0.374623
000790	2011	0	6	0	1.5655	8.56083	0.120684	11.3648	13	0	0.428828
000790	2012	0	6	5.79	1.5228	8.50296	0.057422	11.4206	14	0	0.401343
000790	2013	0	6	4.81	1.2513	8.7078	0.109642	11.5247	15	0	0.421391
000790	2014	0	6	6.11	0.7954	8.89755	0.050136	11.5736	16	0	0.404916
000790	2015	0.693147	6	6.98	0.2894	8.85398	-0.128651	11.4359	17	0	0.369928
000790	2016	0.693147	6	6.41	0.1323	8.73024	0.178417	11.6001	18	0	0.38971
000790	2017	0.693147	6	6.33	0.0001	8.79141	0.215414	11.7951	19	0	0.367401
000790	2018	0.693147	5	5.75	0.0001	8.80378	-0.18246	11.5937	20	0	0.229271
000790	2019	0.693147	5	3.96	0.0001	8.8692	0.050171	11.6426	21	0	0.226426
000790	2020	0	6	3.54	0	8.89154	0.001332	11.644	22	0	0.199611
000790	2021	0.693147	6	1.98	0.2749	9.02679	0.146726	11.7809	23	0	0.25063
000791	2011	0	7	0	0.0061	8.60807	0.042376	11.2226	14	1	0.550087
000791	2021	1.60944	7	0.05	0.0005	10.2863	-0.067046	14.3899	24	1	0.544741
000792	2012	0	7	0.05	0.0025	11.4679	0.444954	15.261	15	1	0.583211
000792	2013	0	8	0.1	0.0004	11.6838	0.267686	15.4982	16	1	0.665331
000792	2014	0	8	0.1	0.0004	12.1504	0.221034	15.731	17	1	0.716052
000792	2015	0	8	0.07	0.0003	12.0503	0.188719	15.9038	18	1	0.696674
000792	2016	0	6	0.11	0.0003	11.9438	0.027662	15.9311	19	1	0.682063
000792	2017	1.38629	6	0.19	0	12.1326	-0.006358	15.9247	20	1	0.730204
000792	2018	1.94591	6	1.13	0	11.9856	-0.090043	15.8304	21	1	0.749489
000792	2019	2.3979	6	0.64	0	12.0946	-0.699523	14.6278	22	1	2.29013
000792	2021	2.63906	7	1.27	0.0001	11.9899	0.256469	14.7424	24	1	0.538919
000793	2013	2.94444	9	0	0	11.071	0.151433	13.4839	16	0	0.349987
000793	2015	3.78419	7	0.87	0	11.2938	0.181382	14.0626	18	0	0.263074
000793	2016	4.09434	7	1.73	0	11.2492	0.04352	14.1064	19	1	0.255733
000793	2017	3.66356	8	0.6	0	10.9512	0.183576	14.2749	20	0	0.360029
000793	2018	3.66356	8	1.65	0	11.108	-0.184822	14.0706	21	0	0.575683
000793	2019	3.66356	3	1.31	0	10.9679	-0.009298	14.0681	22	0	0.51905
000793	2020	3.3322	6	2.05	0	10.4205	-0.286921	13.73	23	0	0.621192
000793	2021	2.94444	8	4.08	0	9.56614	-0.29433	13.3814	24	0	0.492454
000795	2012	0	6	2.88	0.0027	9.34046	0.130813	12.0855	15	0	0.784707
000795	2013	0	6	3.64	0.0027	9.3889	-0.134867	11.9406	16	0	0.854923
000795	2014	0	6	2.62	0	9.30235	0.19004	12.1146	17	0	0.572082
000795	2015	0	6	4.49	0.3899	9.63047	-0.159518	12.1688	18	0	0.382267
000795	2016	0	6	5.41	0.306	9.96663	0.132487	12.4392	19	0	0.20797
000795	2017	0	6	5.39	0.306	10.1614	0.039615	12.4781	20	0	0.199601
000795	2018	1.09861	6	4.99	0.306	10.497	0.087755	12.5622	21	0	0.222516
000795	2019	1.94591	6	4.98	0.2677	10.5992	0.095003	12.7506	22	0	0.309282
000795	2020	1.60944	6	4.96	0.0002	10.391	0.13471	12.8857	23	0	0.3901
000795	2021	2.19722	6	4.59	0	10.6997	0.134706	13.012	24	0	0.436169
000797	2018	2.30259	8	0.1	0.0682	10.702	0.033169	14.2729	21	1	0.630874
000797	2019	2.48491	8	0.13	0.0645	10.7647	0.283128	14.5222	22	1	0.707175
000797	2020	3.13549	8	0.15	0.0774	10.7919	0.15196	14.6637	23	1	0.74763
000797	2021	3.13549	9	0.09	0.06	10.8943	-0.090258	14.5691	24	1	0.735968
000798	2018	0	3	0	0.0157	9.62972	0.018848	11.5581	20	1	0.244431
000798	2019	0	5	0	0.0157	9.45288	0.075082	11.6305	21	1	0.277772
000798	2020	1.38629	6	0.48	0.0157	9.57511	0.014429	11.6448	22	1	0.429809
000798	2021	1.38629	6	1.18	0.0125	9.56111	-0.113073	11.5248	23	1	0.447341
000799	2012	0	6	1.64	0	9.48055	0.183408	12.4462	15	0	0.256357
000799	2013	0	6	2.82	0	9.61092	-0.153668	12.291	16	0	0.179146
000799	2014	0	6	0.12	0	9.46827	-0.032319	12.2582	17	0	0.200932
000799	2018	1.09861	7	0.3	0	9.64171	0.12917	12.5673	21	1	0.24056
000799	2019	1.38629	7	0.64	0	9.96905	0.124922	12.685	22	1	0.247207
000799	2020	1.09861	7	0.59	0	10.0479	0.343318	12.9801	23	1	0.341222
000799	2021	0	6	0.3	0	10.4116	0.38604	13.3066	24	1	0.413736
000800	2012	0	8	2.72	0.0001	11.6399	0.001646	14.3051	15	1	0.53414
000800	2013	0	8	2.2	0	11.8073	0.29043	14.5609	16	1	0.591795
000800	2014	0	8	1.51	0	12.0629	-0.008128	14.5534	17	1	0.584147
000800	2015	0.693147	8	1.6	0	12.0345	-0.13753	14.4054	18	1	0.515193
000800	2016	1.09861	7	2.47	0	11.9088	0.056015	14.4599	19	1	0.597165
000800	2017	0.693147	7	1.42	0	11.8326	-0.029359	14.4301	20	1	0.571607
000800	2018	2.07944	7	2.72	0	11.8553	0.004868	14.4376	21	1	0.563353
000800	2019	2.77259	8	3.88	0	11.9258	0.055131	14.4913	22	1	0.587124
000800	2020	0.693147	7	2.52	0	13.1599	-0.222137	15.6755	23	1	0.617661
000800	2021	1.60944	8	3.37	0.0414	13.1905	0.086062	15.7581	24	1	0.623853
000801	2011	1.09861	6	0	0	9.96074	-0.097107	12.2597	13	1	0.588181
000801	2012	0.693147	6	2.62	0	9.98534	0.34436	12.5556	14	1	0.506198
000801	2013	1.09861	6	3.79	0.0011	10.1133	0.124258	12.6727	15	1	0.539606
000801	2014	2.63906	7	4.38	0.0008	10.1037	-0.062533	12.6081	16	1	0.482847
000801	2015	4.00733	7	7.02	0	10.6164	0.19602	13.0727	17	1	0.517891
000801	2016	3.97029	7	6.11	0	10.7043	0.073751	13.1439	18	1	0.532696
000801	2017	4.20469	7	5.99	0	10.6948	-0.022133	13.1215	19	1	0.526438
000801	2018	4.5326	7	6.64	0	10.7765	0.083437	13.2016	20	1	0.550798
000801	2019	3.49651	7	8.44	0	10.7574	0.009683	13.2113	21	1	0.554058
000801	2020	3.46574	6	10.1	0	10.7169	-0.145948	13.1274	22	1	0.44197
000801	2021	1.38629	6	8.42	0	10.7111	0.090396	13.2139	23	1	0.462158
000803	2018	1.79176	5	0.12	0.0003	7.80994	0.014425	11.7875	20	1	0.868883
000803	2019	1.79176	4	3.36	0	7.76799	-0.708171	10.556	21	1	1.2369
000803	2020	3.21888	5	2.14	6.7376	8.44766	3.72734	12.1093	22	1	0.646695
000803	2021	2.89037	4	1.49	4.4057	9.32814	0.520326	12.5282	23	1	0.522392
000807	2011	0	6	0	0.0069	10.7963	0.25125	14.2127	13	1	0.66536
000807	2012	0	6	0.1	0.0064	10.9085	0.233601	14.4478	14	1	0.734207
000807	2013	0	7	0	0.0064	11.099	0.220391	14.647	15	1	0.764156
000807	2014	0	7	1.25	0.0075	11.2565	0.062618	14.7077	16	1	0.807475
000807	2015	0	8	0.9	0.0128	11.2403	0.068879	14.8899	17	1	0.773096
000807	2016	0	8	2.8	0.0089	11.3388	0.090358	14.9764	18	1	0.690959
000807	2017	0	8	2.98	0.0075	11.5233	0.122966	15.093	19	1	0.695278
000807	2018	0	8	3.62	0.005	11.7667	0.045822	15.1378	20	1	0.754381
000807	2019	0	8	4.13	0.003	11.9403	0.054851	15.1912	21	1	0.682323
000807	2020	0	8	3.99	0.0022	11.9803	0.036361	15.227	22	1	0.664574
000807	2021	0	8	3.58	0.0019	12.1309	-0.077562	15.1462	23	1	0.447359
000810	2012	0	6	2.56	0	9.48181	-0.132069	11.6353	14	1	0.436865
000810	2013	0	6	1.23	0	9.52817	-0.033852	11.6009	15	1	0.405774
000810	2014	3.3322	6	4.72	5.8106	10.2527	0.159974	12.8764	16	0	0.48494
000810	2016	3.68888	6	3.93	4.9299	11.1131	0.084321	13.3972	18	0	0.586625
000810	2017	4.15888	6	3.79	5.06	11.273	0.151242	13.538	19	0	0.635543
000810	2018	4.62497	6	4.79	5.073	11.2662	0.105451	13.6351	20	0	0.628159
000810	2019	4.29046	6	5.5	4.8402	11.5308	0.21452	13.8682	21	0	0.629257
000810	2020	5.11799	6	6.08	4.6422	11.5083	-0.028171	13.8402	22	0	0.57973
000810	2021	4.36945	6	5.19	4.1054	11.5689	0.092398	13.9286	23	0	0.592888
000811	2012	0	6	4.78	0.0164	9.94987	-0.019872	12.3195	14	1	0.432979
000811	2013	0	6	4.82	0.0164	9.93749	0.140482	12.451	15	1	0.398078
000811	2015	0	6	3.21	0.0027	10.5554	-0.049043	12.9983	17	1	0.528854
000811	2016	0	6	3.39	0.0027	10.6343	0.194635	13.1761	18	1	0.545409
000811	2017	0	6	3.2	0.0025	10.816	0.042441	13.2283	19	1	0.48694
000811	2018	0	6	3.19	0.0012	10.9507	0.088513	13.3131	20	1	0.509518
000811	2019	0.693147	6	3.38	0.0011	10.9963	0.229016	13.5187	21	1	0.465657
000811	2020	0	6	4.32	0.0029	11.0276	0.101445	13.6154	22	1	0.452985
000811	2021	0	6	3.53	0.0027	11.2945	0.204946	13.8018	23	1	0.497587
000812	2012	0	6	0.6	0.1809	9.21916	0.042141	11.83	14	0	0.31394
000812	2013	0	6	1.11	0.3354	9.25124	0.113361	11.9374	15	0	0.330815
000812	2014	0	6	0.87	0.3299	9.37328	0.153487	12.0802	16	0	0.38732
000812	2016	0	6	0.43	0.2628	9.41344	-0.082424	12.0983	18	0	0.368412
000812	2017	1.09861	6	1.43	0	9.48602	0.353929	12.4013	19	0	0.421325
000812	2018	1.38629	6	3.09	0.1317	9.89951	0.07178	12.4706	20	0	0.462054
000812	2019	1.09861	6	3.16	0.1317	9.88581	0.149092	12.6096	21	0	0.521175
000812	2020	1.09861	5	3.81	0.1317	9.87692	0.058198	12.6928	22	0	0.488314
000812	2021	1.60944	5	3.2	0.0927	10.0353	0.151036	12.8342	23	0	0.542674
000813	2012	0.693147	4	1.75	0	8.92266	-0.110775	10.9933	14	1	0.301876
000813	2013	1.38629	5	1.37	0	9.10589	-0.008836	12.155	15	1	0.258076
000813	2014	1.09861	6	0.52	0.0015	9.123	0.06892	12.2218	16	1	0.334566
000813	2016	0	6	3.59	0	9.30687	1.25799	12.8808	18	0	0.044659
000813	2017	0	6	2.46	0	9.58265	0.30865	13.1498	19	0	0.115503
000813	2018	0	6	2.63	0	9.76424	0.152299	13.2915	20	0	0.108104
000813	2019	0	6	6.68	0	9.90346	0.00104	13.2926	21	0	0.053334
000813	2020	0	6	5.82	0.817	9.89547	0.079565	13.3691	22	0	0.069751
000813	2021	1.09861	5	9.13	0.837	10.1158	-0.097102	13.267	23	1	0.053314
000815	2011	0	8	0	0.0033	9.38885	0.010549	12.8753	13	1	0.830511
000815	2012	0	8	0.09	0.0033	9.3561	-0.197352	12.6554	14	1	0.78081
000815	2013	0	7	0.34	0.0033	9.58439	-0.211268	12.4181	15	1	0.819634
000815	2014	0	7	0.21	0.0033	9.49192	-0.390895	11.9223	16	1	1.11232
000815	2015	1.60944	8	0.39	0.0035	9.24423	-0.065731	11.8543	17	1	0.975222
000815	2016	2.3979	8	0.55	0	8.89025	1.03598	12.5653	18	1	0.303169
000815	2017	2.63906	8	0.12	0	9.12202	-0.023327	12.5417	19	1	0.277529
000815	2018	2.56495	8	0.12	0	9.29618	0.108251	12.6445	20	1	0.333628
000815	2019	2.30259	7	1.06	0	9.17914	0.060782	12.7035	21	1	0.356077
000815	2020	2.48491	7	1.42	0	9.2804	-0.041034	12.6616	22	1	0.313294
000815	2021	2.99573	7	1.67	0	9.28578	-0.013622	12.6479	23	1	0.309574
000816	2012	0	6	1.34	0.0029	10.2615	-0.014718	13.1755	15	0	0.613677
000816	2013	0.693147	6	2.13	0.0029	10.3759	0.028956	13.204	16	0	0.612906
000816	2014	3.3322	6	2.37	0.0025	10.4321	0.314765	13.4777	17	0	0.479443
000816	2015	4.09434	6	1.91	0.0022	10.2617	-0.071065	13.404	18	0	0.432806
000816	2016	4.17439	6	3.81	0.0024	10.1097	-0.023049	13.3807	19	0	0.425401
000816	2017	4.44265	6	3.73	0.0024	10.0068	-0.047512	13.332	20	0	0.44567
000816	2018	4.02535	5	2.63	0.0024	9.97161	-0.096192	13.2309	21	0	0.388959
000816	2019	4.07754	5	1.85	0.0022	9.7706	-0.313246	12.8562	22	0	0.384459
000816	2020	3.95124	6	0.92	0.3532	9.51187	-0.037103	12.8184	23	0	0.340061
000816	2021	4.23411	6	0.98	0.4952	9.79422	0.053057	12.8701	24	0	0.349025
000818	2012	0	6	0	0	10.2165	0.025019	12.5117	15	0	0.250585
000818	2013	0	6	0	0	10.2408	0.017139	12.5287	16	0	0.295687
000818	2014	0	5	0.12	0	10.3459	-0.033572	12.4946	17	0	0.238306
000818	2015	0	5	0.19	0	10.5337	-0.034643	12.4593	18	0	0.162803
000818	2016	0	6	0.2	0.529	10.7026	0.03469	12.4934	19	0	0.129885
000818	2017	1.09861	6	0.22	0.039	10.924	0.42635	12.8485	20	0	0.314749
000818	2018	0	6	0.64	1.3544	10.761	0.110298	12.9531	21	0	0.41607
000818	2019	1.09861	5	1	1.3401	10.7326	0.054118	13.0058	22	0	0.380929
000818	2020	2.3979	6	1.72	1.3522	10.5985	0.085121	13.0875	23	1	0.346245
000818	2021	1.94591	6	2.68	0.3846	10.6967	0.087284	13.1712	24	1	0.294584
000819	2012	0.693147	8	0.17	0.0083	9.01482	0.124433	11.1158	15	1	0.093104
000819	2013	0	6	0.08	0.0083	9.11793	0.082358	11.1949	16	1	0.113279
000819	2014	0	7	0.07	0.0083	8.98695	0.066607	11.2594	17	1	0.135365
000819	2015	0	8	0.071	0.0073	9.18471	0.055089	11.313	18	1	0.132886
000819	2016	0	8	0.12	0.0073	9.13887	0.010404	11.3234	19	1	0.138221
000819	2017	0	7	0.1	0.0065	9.1177	-0.008898	11.3144	20	1	0.163197
000819	2018	0	7	0.11	0.0065	9.21117	0.051591	11.3647	21	1	0.121477
000819	2019	0	8	0.42	0	9.2193	0.110754	11.4698	22	1	0.128416
000819	2020	0	8	0.44	0	9.20675	0.043452	11.5123	23	1	0.132037
000819	2021	0	8	0.61	0	9.28318	0.187968	11.6845	24	1	0.200164
000820	2016	0	6	5.73	0	9.05751	0.474989	11.6916	18	0	0.484575
000820	2018	0	6	75.7	0	9.02881	-0.328932	12.0505	20	0	0.991432
000820	2019	0	2	52.9	0.0002	8.41278	-0.961324	8.79798	21	0	31.4667
000820	2021	0	4	1.02	0	8.82133	22.5489	10.3611	23	0	0.569606
000821	2012	0	6	2.36	0.0075	8.93659	-0.089366	11.8921	14	0	0.270842
000821	2013	0	6	2.17	0.0075	9.21083	0.288533	12.1456	15	0	0.386469
000821	2014	0.693147	7	3.46	0.0075	9.46557	0.030117	12.1753	16	0	0.394635
000821	2015	0.693147	7	3.85	8.1512	9.63964	0.432658	12.5348	17	0	0.360654
000821	2016	3.04452	6	4.43	8.1459	9.76639	0.060609	12.5936	18	0	0.36767
000821	2017	3.66356	6	4.88	8.2505	9.87349	0.020497	12.6139	19	0	0.366061
000821	2018	3.61092	6	4.68	17.1854	10.2033	0.70382	13.1468	20	0	0.440728
000821	2019	2.3979	5	6.72	17.1854	10.3364	-0.039346	13.1067	21	0	0.531847
000821	2020	2.30259	5	5.01	15.3275	10.4284	0.253776	13.3328	22	0	0.617966
000821	2021	1.94591	6	4.76	10.7053	10.6436	0.270378	13.5721	23	0	0.618869
000822	2019	0	6	0.22	0	10.8017	-0.013541	13.0212	21	1	0.262788
000822	2020	0.693147	6	0.12	0	10.7261	-0.047034	12.973	22	1	0.300277
000822	2021	0	6	0.1	0	11.0929	0.293618	13.2304	23	1	0.368316
000823	2011	1.79176	6	0	0.0351	10.5355	0.002865	12.7286	14	1	0.383339
000823	2012	1.09861	6	3.28	0.0282	10.702	0.056545	12.7836	15	1	0.37921
000823	2013	1.09861	6	3.64	0.0282	10.7714	0.115131	12.8926	16	1	0.431373
000823	2014	2.3979	6	3.24	0.0231	10.9126	0.199463	13.0744	17	1	0.33981
000823	2015	2.30259	6	3.17	0.0113	10.9873	-0.031785	13.0421	18	1	0.312977
000823	2016	2.94444	6	3.37	0.0113	10.9742	0.022614	13.0645	19	1	0.292314
000823	2017	3.04452	6	3.52	0.0113	11.0929	0.079594	13.1411	20	1	0.312729
000823	2018	2.77259	7	3.91	0.0113	11.2293	0.066194	13.2052	21	1	0.315478
000823	2019	3.17805	6	4.43	0.0113	11.3331	0.051112	13.255	22	1	0.306273
000823	2020	3.4012	6	4.33	0.0113	11.3212	0.211418	13.4468	23	1	0.376553
000823	2021	3.61092	6	4.1	0.0113	11.4757	0.204441	13.6328	24	1	0.434909
000825	2012	0	8	2.41	0.0073	12.3889	0.048379	15.7538	14	1	0.627114
000825	2013	1.09861	6	2.14	0.0062	12.4608	0.091335	15.8412	15	1	0.655236
000825	2014	0	7	2.64	0.0062	12.4674	0.006522	15.8477	16	1	0.659902
000825	2015	0	6	2.24	0.0041	12.421	-0.05056	15.7958	17	1	0.695064
000825	2016	0	7	3.55	0.0041	12.3881	0.001914	15.7977	18	1	0.681353
000825	2017	0.693147	7	2.81	0.0028	12.542	0.025325	15.8237	19	1	0.633015
000825	2018	0	8	3.04	0.0028	12.6756	-0.035879	15.7871	20	1	0.570826
000825	2019	0	8	3.26	0.0017	12.7174	-0.031676	15.7549	21	1	0.536267
000825	2020	0	8	3.19	0.0017	12.7074	-0.017972	15.7368	22	1	0.510334
000825	2021	1.09861	8	3.31	0.0017	12.9112	-0.010234	15.7265	23	1	0.474259
000826	2011	1.60944	6	0	0	8.69608	0.272077	12.8436	13	0	0.553005
000826	2012	1.38629	6	3.19	0.159	8.91466	0.672905	13.3582	14	0	0.379079
000826	2013	1.09861	8	2.91	0.4443	9.19683	0.160333	13.5208	15	0	0.409096
000826	2014	0	8	2.76	0.5573	9.77644	0.282209	13.7694	16	0	0.447513
000826	2015	2.48491	8	3.05	0.754	10.6027	0.627361	14.2563	17	1	0.602467
[truncated: 24,701 more rows]
