# Supplementary material for: Research on the impact of digitalization on green development: An empirical analysis from the low-carbon strategy perspective
Source: PLoS One. 2024 Mar 8;19(3):e0300288. doi: 10.1371/journal.pone.0300288 (PMC10923408; doi:10.1371/journal.pone.0300288)
Supplement: S1 Data — (ZIP) [file pone.0300288.s001.zip › S1 and S2 Data/S1 Data.xlsx]

## Sheet: Sheet1
		Green development level																				Digitalization level									Entrepreneurship						Control variables
Region	Year	1.1Per capita GDP（ten thousand yuan）	1.2Per capita general budget revenue of local finance（ten thousand yuan）	1.3Proportion of added value in the tertiary industry( %)	1.4Electricity consumption per unit of GDP (KWh/ten thousand yuan)	1.5SO2 emissions per unit of GDP (ton)	1.6Wastewater discharge per unit of GDP(ton)	2.1Per capita retail sales of social consumer goods(yuan)	2.2 Per Capita Disposable Income(yuan)	2.3Scientific research funds for industrial enterprises above designated size (ten thousand yuan)	2.4Number of college students per 10000 people	2.5Bus ownership per 10000 people	3.1Per capita water resources (cubic meter)	3.2Per capita forest area (hectare)	3.3Per capita natural reserve area(hectare)	3.4Green coverage rate of built-up areas ( %)	3.5Per capita park green area (cubic meter)	4.1Investment amount completed for industrial pollution control(ten thousand yuan)	4.2Urban sewage treatment rate (%)	4.3Harmless treatment rate of household waste (%)		1.1Unit Length of Long Distance Optical Cable Lines （Kilometers /square kilometers）	1.2Internet broadband access port for every 100 people（ten thousand/one hundred persons）	1.3Mobile phone exchange capacity per household（%）	2.1Per capita express business volume	2.2Per capita total telecommunications business （ten thousand yuan）	3.1Proportion of mobile internet users（%）	3.2Internet penetration rate（%）	3.3Proportion of personnel in information transmission, software, and information technology service industries（%）		Entrepreneurs’ innovative spirit	Entrepreneurs’ entrepreneurial spirit	Entrepreneurs’ contract spirit		Environmental regulations		Resource endowment (Res)	Financial development level (Fin)	Infrastructure level (Tra)	Government size (Gov)
Beijing	2011	8.05109	1.48929	76.0721	19.7783	1660.34	0.111721	3.41837	32903	1.64854e+06	291.235	22.3828	132.815	0.0257852	0.00663658	45.6	11.33	10945.6	81.7	98.24		0.242524	0.00397206	0.0536366	16.6766	0.216135	68.3147	70.3	7.15649		2.51589	0.522396	85.186		0.0003828		0.00979907	7.05531	1.33235	0.199683
Tianjing	2011	8.34486	1.0739	46.1582	16.2659	489.705	0.168396	2.50558	26920.9	2.10777e+06	331.883	15.1871	113.579	0.00687823	0.00672435	34.53	10.3	152848	86.8	100		0.274823	0.00271513	0.041907	3.78639	0.113077	53.0627	55.6	0.775457		1.23655	0.190457	79.848		0.0047302		0.0387948	2.96372	1.41857	0.158865
Hebei	2011	3.38592	0.240007	34.6029	8.21325	173.609	0.0880117	1.1098	18292.2	1.58619e+06	158.725	10.4413	217.043	0.0577763	0.00811087	42.07	14.26	243399	93.9	72.56		0.169858	0.00158884	0.0433927	1.19611	0.0678599	35.8676	36.1	1.05485		0.453545	0.15321	73.859		0.0026651		0.0511628	1.9665	0.82167	0.14429
Shanxi	2011	3.12762	0.337721	35.2467	6.80894	80.3226	0.0967653	1.08639	18123.9	895891	165.452	7.86777	346.052	0.0615391	0.0322133	38.29	10.17	279450	86.5	77.5		0.176555	0.00177901	0.0401241	0.584041	0.0777428	39.1038	39.3	1.20438		0.442623	0.17496	72.407		0.0044705		0.209184	2.87152	0.862288	0.210353
Inner Mongolia	2011	5.78628	0.546667	34.9299	7.70351	101.886	0.143042	1.60845	20407.6	701634	154.909	7.19658	1688.34	0.953536	0.556259	34.09	14.47	310164	83.9	83.47		0.0474019	0.00164927	0.0462031	0.803861	0.0932865	34.4118	34.6	1.59905		0.157522	0.217239	73.586		0.009785		0.0783067	1.51752	0.132805	0.208164
Liaoning	2011	5.07112	0.603046	36.708	11.94	197.365	0.0957028	1.84698	20466.8	2.74706e+06	205.848	11.0274	672.576	0.11681	0.0619424	39.78	10.56	116032	84.1	80.45		0.171593	0.00223888	0.0383878	1.41719	0.0991148	47.7299	47.8	1.46071		0.862746	0.324326	73.072		0.0015472		0.0570631	2.41439	0.630242	0.175728
Jilin	2011	3.84404	0.309194	34.8185	16.7719	255.786	0.0909833	1.49844	17796.6	488723	204.71	9.30977	1148.94	0.267901	0.0837962	34.17	10.53	65624.1	82.9	49.21		0.116561	0.00181421	0.0375735	0.962857	0.0801081	35.1348	35.2	2.08338		0.46552	0.238503	71.158		0.002762		0.0532085	1.81696	0.4684	0.208324
Heilongjiang	2011	3.28169	0.260185	36.1625	15.6907	241.082	0.083512	1.23895	15696.2	838042	185.177	11.1353	1641.85	0.5026	0.172262	36.32	11.47	100891	57.3	43.69		0.084804	0.00167084	0.0364714	0.799692	0.0724178	31.4554	31.5	1.31287		0.9725	0.22384	71.361		0.0021817		0.0932836	1.84212	0.275005	0.22207
Shanghai	2011	8.17722	1.46108	58.0488	14.3292	799.482	0.0896345	2.90306	36230.5	3.43763e+06	217.803	11.7923	88.2656	0.00254317	0.0039967	38.22	7.01	63601.6	84.4	61.04		0.750635	0.00300921	0.0394841	17.4294	0.176919	64.9638	66.2	1.64947		2.49848	0.598305	83.063		0.0008289		0.000107576	4.96899	1.99131	0.203946
Jiangsu	2011	6.21743	0.65186	42.4396	11.47	466.03	0.0828483	2.02415	26340.7	8.99894e+06	210.084	13.2122	623.387	0.0136109	0.00715277	42.12	13.34	310062	89.9	93.77		0.320091	0.00261331	0.0352523	4.87529	0.105389	46.6527	46.8	1.22306		4.06868	0.447472	74.679		0.0013896		0.0158402	2.34811	1.42751	0.126689
Zhejiang	2011	5.91595	0.576753	43.876	10.3689	488.165	0.0769251	2.20172	30970.7	4.79907e+06	166.114	13.5507	1363.65	0.106978	0.00360981	38.39	11.77	178373	85.1	96.43		0.233257	0.00266923	0.0455381	9.0904	0.13736	55.8667	56.1	1.26104		4.0283	0.437077	75.804		0.0012493		0.00156428	3.53145	1.07509	0.118896
Anhui	2011	2.56378	0.245235	32.5212	12.5293	288.978	0.062897	0.830285	18606.1	1.6283e+06	166.097	9.74353	1009.13	0.0603334	0.00879417	39.47	11.88	92793.4	91.1	86.99		0.184641	0.00122788	0.0350928	1.11064	0.055687	26.5583	26.6	1.06098		2.13592	0.145234	72.967		0.0014443		0.0826975	2.20329	1.04885	0.215873
Fujian	2011	4.72048	0.403632	39.1724	11.5843	451.216	0.055539	1.68714	24907.4	1.94399e+06	181.392	11.8573	2082.94	0.206089	0.0119752	41.39	11.72	142599	85.3	94.55		0.178254	0.00244704	0.0536562	4.23787	0.121376	56.5054	57	0.910263		1.24469	0.267442	73.602		0.0018228		0.011591	2.28297	0.624726	0.12518
Jiangxi	2011	2.60733	0.234699	33.5065	14.0138	200.37	0.0601899	0.776453	17494.9	769834	184.607	9.78341	2312.34	0.21692	0.0265443	46.81	13.49	66234.7	85.1	88.27		0.127759	0.00125211	0.029208	0.827925	0.0559304	24.2401	24.4	0.933541		0.474245	0.265577	71.285		0.0012126		0.026035	2.01866	0.702381	0.21658
Shandong	2011	4.70705	0.358611	38.2941	12.4783	248.232	0.102321	1.78017	22791.8	7.43125e+06	170.757	12.4137	360.724	0.0264045	0.0113927	41.51	16	624466	93.2	92.54		0.214887	0.00182256	0.0325671	1.91335	0.0755059	37.6154	37.8	0.796587		1.29721	0.216521	71.79		0.0036136		0.0698942	1.85458	1.53204	0.11027
Henan	2011	2.86867	0.1834	29.6748	10.1277	196.505	0.0710985	1.00699	18194.8	2.13724e+06	159.794	8.6827	349.35	0.0358532	0.0078255	36.64	8.9	213728	89	84.42		0.18275	0.00117608	0.0304349	0.892402	0.0576129	27.5032	27.5	0.699223		0.715123	0.156529	69.461		0.0017585		0.0758788	1.64954	1.17063	0.157767
Hubei	2011	3.40986	0.265204	36.9138	13.5324	294.938	0.0669898	1.43728	18373.9	2.10755e+06	232.792	11.1723	1315.74	0.100533	0.0166643	38.35	10.11	92872.6	86.5	61.02		0.145866	0.00129587	0.0331926	1.43849	0.0675449	36.9779	37.2	0.963053		0.969578	0.230016	72.014		0.0010861		0.0221526	2.05899	1.07481	0.163748
Hunan	2011	2.98222	0.230012	38.331	15.2072	286.925	0.0705479	1.04384	18844	1.81777e+06	161.904	10.3583	1708.62	0.143758	0.0189462	36.84	8.81	97038.5	82.8	86.35		0.170863	0.00118306	0.0247811	0.961659	0.0607178	29.3529	29.5	1.24398		0.816693	0.171225	70.762		0.0012878		0.0278315	1.67297	0.956559	0.178995
Guangdong	2011	5.06531	0.52498	45.2877	12.0959	627.681	0.0677332	1.9322	26897.5	8.99441e+06	145.386	12.8979	1400.55	0.0831978	0.0338192	41.1	14.35	166420	79.1	72.12		0.260071	0.00239832	0.0604725	7.20521	0.153944	59.9723	60.4	1.59383		2.41331	0.274494	71.646		0.0006804		0.00259348	2.82286	0.973412	0.126149
Guangxi	2011	2.52333	0.20403	34.1129	10.5384	224.959	0.0526925	0.841384	18854.1	586791	129.191	8.90134	2906.4	0.269645	0.0312797	37.35	11.02	86229.8	64.1	95.49		0.147141	0.00127061	0.0254041	0.752571	0.065591	29.1281	29.4	1.23188		0.375569	0.147774	71.384		0.0024608		0.013893	2.06251	0.383433	0.217158
Hainan	2011	2.87535	0.387672	45.5444	13.6153	774.478	0.070613	0.865724	18369	57760.4	178.608	10.7613	5517.82	0.200903	0.311774	41.81	12.51	27533.6	73.1	91.35		0.0971176	0.0014544	0.0543666	1.08677	0.0987644	38.5255	38.9	1.14511		0.303251	0.22339	76.282		0.0062563		0.0117166	3.05199	0.670522	0.308722
Chongqing	2011	3.42973	0.509877	36.1969	13.9622	170.572	0.0761611	1.19486	20249.7	943975	194.523	8.7959	1762.86	0.0982939	0.0291328	40.18	17.87	49384.5	94.6	99.55		0.0739684	0.00165365	0.0283429	1.39371	0.0746865	36.5879	37	1.16827		1.55074	0.279637	76.32		0.0013346		0.030849	2.92907	1.03265	0.256732
Sichuan	2011	2.61201	0.254011	33.3578	12.0054	233.11	0.075135	0.999327	17899.1	1044666	141.53	12.603	2781.98	0.206152	0.111722	38.21	10.73	166537	78.3	88.43		0.111193	0.00121627	0.0428631	1.26911	0.068364	27.6894	27.7	1.05297		1.35285	0.170975	72.299		0.0019691		0.0347039	2.73393	0.466272	0.222333
Guizhou	2011	1.64379	0.222872	48.7788	6.03925	51.6338	0.0731688	0.504978	16495	275217	99.2009	8.70452	1804.77	0.160555	0.0274385	32.31	7.26	131970	90.7	88.56		0.196993	0.001231	0.0322869	0.442209	0.0589122	24.2164	24.2	1.11127		0.593843	0.120405	73.545		0.0072396		0.05619	2.7442	0.464278	0.394504
Yunnan	2011	1.92043	0.23995	41.6253	7.38587	128.657	0.0602829	0.647854	18575.6	299279	105.285	10.0642	3196.42	0.39253	0.0643002	38.73	10.26	137331	94.6	74.13		0.104539	0.000958366	0.0377132	0.656772	0.0664572	24.6178	24.8	1.16372		0.472163	0.180774	71.47		0.0044639		0.0525794	3.12336	0.439171	0.329423
Shaanxi	2011	3.34321	0.400839	34.8122	12.7356	136.472	0.102716	1.01266	18245.2	966768	257.781	15.5923	1614.97	0.205087	0.0313182	38.68	11.41	237248	84	90.27		0.133449	0.00165981	0.0363637	1.05316	0.0854112	38.182	38.3	1.96037		0.932043	0.186042	70.795		0.0043027		0.0734503	2.50349	0.698134	0.234234
Gansu	2011	1.95788	0.175541	39.1164	5.43656	80.4673	0.0847582	0.642701	14988.7	257916	158.064	9.76226	944.59	0.182818	0.286514	27.85	8.32	105338	68.8	41.7		0.0608611	0.000980427	0.0282279	0.442717	0.0628425	27.2991	27.4	0.90535		0.474666	0.149278	72.421		0.0054097		0.0486299	2.82791	0.20716	0.356794
Qinghai	2011	2.94004	0.267191	32.3376	2.97929	106.668	0.0784557	0.722408	15603.3	81964.9	80.4706	16.9353	12903.2	0.580038	3.84079	31.06	9.65	27858	61	89.46		0.0388015	0.00109122	0.039865	0.430276	0.0807681	36.6088	36.9	1.45963		0.322071	0.208508	79.139		0.0067063		0.0429554	3.0374	0.071755	0.579171
Ningxia	2011	3.28753	0.344014	41.0007	2.90144	51.2253	0.0533118	0.746863	17578.9	118879	137.415	11.2393	136.993	0.0799124	0.0837548	37.45	16.03	38735.4	80.2	66.95		0.154271	0.00123544	0.0534544	1.06179	0.0844632	32.3716	32.8	0.981518		0.291598	0.274166	73.87		0.0051564		0.0987434	2.79974	0.378637	0.335794
Xinjiang	2011	2.99272	0.326177	33.9652	7.87751	86.6261	0.0793252	0.731781	15513.6	223352	117.136	13.4612	4009.81	0.299564	0.973164	36.64	9.48	106276	77	79.48		0.0230509	0.00144473	0.0537363	0.869114	0.0984104	39.9328	40.4	0.893143		0.399694	0.138889	73.308		0.0039088		0.0669648	2.57883	0.0654553	0.345609
Beijing	2012	8.64031	1.60196	76.4563	20.4504	1905.12	0.127461	3.72243	36468.8	1.97344e+06	285.721	23.4333	190.871	0.0251534	0.00647398	46.2	11.87	32840.4	83.2	99.12		0.244258	0.00520351	0.0578796	23.2319	0.236266	70.4586	72.2	7.33606		2.82509	0.534932	86.06		0.0010627		0.0095875	7.16058	1.34377	0.20612
Tianjing	2012	9.12421	1.24546	46.9871	17.8466	574.283	0.155698	2.77496	29626.4	2.55868e+06	334.794	17.3373	233.096	0.0065952	0.00644765	34.88	10.54	125559	88.2	99.81		0.274826	0.00326698	0.0399406	4.50344	0.112761	56.1158	58.5	1.13045		1.53422	0.18435	78.31		0.0035119		0.0239242	3.00069	1.43883	0.166219
Hebei	2012	3.64665	0.286007	35.3143	8.63462	198.143	0.0869108	1.26985	20543.4	1.98085e+06	160.383	11.2864	323.197	0.0574037	0.00950543	40.98	14	236290	94.3	81.39		0.18263	0.0024096	0.0501255	1.71102	0.0739203	41.2761	41.5	1.04878		0.576293	0.157831	73.365		0.0024448		0.0464521	2.09125	0.858121	0.153506
Shanxi	2012	3.35458	0.419953	38.6611	6.85974	93.05	0.0901934	1.24814	20411.7	1.06959e+06	176.505	8.47281	294.252	0.0612352	0.0321539	38.6	10.82	323269	88	80.25		0.17803	0.00204207	0.0393971	0.776918	0.0854339	44.0065	44.2	1.20975		0.594081	0.210578	71.327		0.0051066		0.20701	3.08501	0.883023	0.227813
Inner Mongolia	2012	6.37813	0.62363	35.4553	7.8743	114.667	0.155047	1.83647	23150.3	858477	157.212	7.04875	2049.32	0.950419	0.549791	36.17	15.52	189715	85.6	91.22		0.048129	0.00220389	0.0574825	0.979971	0.103824	38.7574	38.9	1.62721		0.194199	0.261693	73.167		0.0053168		0.0793066	1.57838	0.135689	0.215735
Liaoning	2012	5.66107	0.707537	38.0744	13.0779	234.685	0.104061	2.12954	23222.7	2.89457e+06	212.823	11.1131	1246.98	0.116651	0.0609145	40.17	10.89	119447	84.6	87.16		0.168634	0.00288783	0.0381823	1.76746	0.107811	50.1025	50.2	1.50426		0.854167	0.332946	73.438		0.0015282		0.0543722	2.47959	0.651401	0.18347
Jilin	2012	4.34091	0.378582	34.7623	18.743	295.905	0.0999023	1.73536	20208	604326	210.498	9.74965	1674.19	0.267805	0.0846877	33.94	10.96	57268.9	82.4	45.79		0.121154	0.00231087	0.0392775	1.40139	0.0874871	38.6126	38.6	1.65827		0.496682	0.273205	70.448		0.0021613		0.0582857	1.84958	0.479255	0.206981
Heilongjiang	2012	3.5711	0.303383	40.4651	16.5375	266.218	0.0842097	1.43219	17759.8	906170	183.761	11.2611	2194.61	0.5026	0.176103	35.98	11.75	39287.3	60.8	47.58		0.0857035	0.00201269	0.0362019	0.945089	0.0775642	34.6635	34.7	1.29739		1.48033	0.248643	70.37		0.0008226		0.087746	1.95745	0.286008	0.23164
Shanghai	2012	8.47818	1.5727	60.4465	14.9114	884.316	0.0920514	3.11386	40188.3	3.71507e+06	212.817	11.9121	142.411	0.00250795	0.00394135	38.29	7.08	115915	91.3	83.59		0.75516	0.00626566	0.0392221	25.1657	0.187819	67.4668	68.4	1.53902		2.55221	0.638236	83.462		0.001513		9.75294e-05	5.17982	2.06458	0.207317
Jiangsu	2012	6.82555	0.739988	43.5049	11.8008	544.96	0.0903665	2.31457	29677	1.08031e+07	211.007	13.3582	471.376	0.0135745	0.0071607	42.17	13.63	390144	90.7	95.93		0.31988	0.00365199	0.0362466	8.06448	0.115482	49.8991	50	1.29808		4.99358	0.468057	74.9		0.0016295		0.0154411	2.50289	1.44693	0.130002
Zhejiang	2012	6.32926	0.628305	45.2358	10.7973	553.966	0.0823482	2.48098	34550.3	5.88607e+06	170.219	13.9583	2637.92	0.106704	0.00359511	39.86	12.47	283023	87.5	98.97		0.24511	0.00410886	0.0483017	14.9693	0.147872	58.8096	59	1.31482		5.43664	0.453837	76.621		0.0019055		0.00130415	3.64019	1.09611	0.120059
Anhui	2012	2.87442	0.299385	32.7008	12.6457	331.263	0.0676763	0.958009	21024.2	2.08981e+06	170.847	10.1365	1170.67	0.0601319	0.00875908	38.8	11.92	127350	94.5	91.14		0.188496	0.0017765	0.0377243	1.62514	0.0621629	31.2124	31.3	1.04116		2.5169	0.153613	72.577		0.0017494		0.0792333	2.32434	1.16454	0.23013
Fujian	2012	5.25661	0.473899	39.2712	12.4734	530.686	0.0768812	1.93611	28055.2	2.38166e+06	187.138	12.1601	4032.66	0.204549	0.0123696	42.03	12.1	237635	85.6	96.42		0.179334	0.00384162	0.0579695	6.82867	0.137198	60.8324	61.3	0.835628		1.54793	0.296423	73.585		0.0027279		0.00833637	2.4102	0.649284	0.132349
Jiangxi	2012	2.87502	0.304621	34.6444	14.9237	228.099	0.0643615	0.894163	19860.4	925984	188.972	10.0085	4827.69	0.216173	0.0279722	45.95	14.1	39478.1	84.3	89.05		0.128695	0.00159709	0.03005	1.21507	0.061889	28.131	28.5	1.12612		0.616656	0.279129	70.777		0.0006703		0.026234	2.15611	0.737524	0.233165
Shandong	2012	5.16401	0.419147	39.981	13.1803	285.985	0.10439	2.02912	25755.2	9.05601e+06	171.244	12.7592	283.222	0.0262737	0.0111714	42.12	16.37	670633	94.2	98.06		0.212228	0.00221463	0.0333618	2.55362	0.0823416	39.9175	40.1	0.822414		1.50952	0.23337	72.173		0.0036404		0.0710007	1.86322	1.6081	0.118059
Henan	2012	3.14685	0.216918	30.9385	10.7722	231.986	0.0733259	1.16049	20442.6	2489651	165.748	8.59961	282.307	0.0357846	0.00781053	36.9	9.23	148347	87.8	86.4		0.188013	0.00152638	0.0306345	1.3293	0.0649451	30.3636	30.4	0.719011		0.905122	0.169376	68.778		0.0011528		0.0714956	1.74598	1.19339	0.169139
Hubei	2012	3.85022	0.315462	36.8917	14.7564	357.513	0.0766727	1.6547	20839.6	2.6331e+06	239.849	11.2548	1408.35	0.100159	0.0165253	38.86	10.5	148964	87.1	71.51		0.148929	0.00177112	0.0356831	2.01242	0.0759197	39.955	40.1	0.943456		1.09998	0.268256	71.459		0.0015246		0.0200235	2.11814	1.11328	0.168976
Hunan	2012	3.33702	0.26844	39.0156	16.4688	343.498	0.0728244	1.19325	21318.8	2.29088e+06	163.013	10.3777	2995.87	0.14282	0.0193594	37.01	8.83	179561	85.8	95.01		0.171948	0.00161195	0.0263045	1.50969	0.0666552	33.1379	33.3	1.24267		1.04775	0.179617	71.247		0.0021318		0.0267667	1.75121	0.979487	0.185924
Guangdong	2012	5.38681	0.587991	46.4704	12.3539	714.042	0.0680554	2.14056	30226.7	10778634	152.618	13.424	1912.92	0.0824976	0.0335346	41.23	15.82	280996	88.3	79.11		0.272583	0.00298101	0.0627524	12.627	0.166734	62.5543	63.1	1.42591		2.69149	0.293136	72.531		0.0011008		0.00264091	3.01705	1.00028	0.129457
Guangxi	2012	2.78409	0.249052	35.4067	11.3012	258.57	0.0530793	0.96467	21242.8	702225	134.396	9.17565	4458.35	0.267514	0.0310325	37.5	11.42	85643.8	87.8	98		0.147651	0.00181124	0.0274102	0.938729	0.0730922	33.8744	34.2	1.23704		0.452624	0.172547	71.36		0.0023504		0.0147582	2.17276	0.401599	0.229014
Hainan	2012	3.22096	0.461832	46.9099	13.7234	836.498	0.0769616	0.982275	20917.7	78092.8	189.803	11.5961	4109.3	0.198816	0.308535	41.19	12.01	48279.4	75.3	99.91		0.0971176	0.00190542	0.0620962	1.26738	0.109534	43.314	43.7	1.10658		0.382765	0.245376	77.169		0.0100939		0.0108705	3.15153	0.712757	0.319265
Chongqing	2012	3.87423	0.578434	39.3915	15.7803	202.02	0.0861556	1.36968	22968.1	1171045	211.75	8.99669	1619.32	0.0974261	0.0288705	42.94	18.13	38226.5	90.1	99.28		0.0741485	0.00220305	0.0336813	1.86685	0.0834353	40.5772	40.9	1.11638		1.78481	0.341547	75.004		0.0008908		0.0294101	3.06918	1.07244	0.267
Sichuan	2012	2.95594	0.299803	34.5259	13.0403	276.165	0.0841608	1.14764	20307	1.42231e+06	151.517	13.3357	3581.34	0.205483	0.11112	38.69	10.79	110608	83.6	88.29		0.113449	0.00162988	0.0485194	1.58668	0.0767597	31.7228	31.8	0.934		1.76846	0.190745	71.635		0.0011756		0.0381895	2.83754	0.494031	0.228335
Guizhou	2012	1.96672	0.291055	47.908	6.54636	65.8178	0.0749242	0.581977	18700.5	315079	110.163	8.80424	2795.65	0.159848	0.0273176	32.8	9.38	124663	91.4	91.92		0.200471	0.0013397	0.0398059	0.516918	0.0700664	28.4437	28.6	0.914296		0.884242	0.151382	73.433		0.0057033		0.067429	2.76087	0.503607	0.40216
Yunnan	2012	2.21281	0.287218	41.0857	7.83476	153.365	0.0669404	0.753734	21074.5	384430	109.933	10.2473	3626.9	0.390155	0.0612637	39.3	10.43	197259	94.7	82.7		0.104796	0.00142454	0.0362602	0.810124	0.0740906	28.3537	28.5	1.09697		0.56773	0.198593	71.606		0.005545		0.0567191	3.1263	0.455464	0.346541
Shaanxi	2012	3.85114	0.426498	34.66	13.5493	171.302	0.112262	1.16804	20733.9	1.19277e+06	273.442	15.5792	1040.46	0.204514	0.0309899	40.36	11.58	271266	88.5	88.49		0.134379	0.00214121	0.0402816	1.35487	0.0946071	41.3259	41.5	1.89984		1.03143	0.201097	69.628		0.00417		0.0729253	2.52692	0.731437	0.229962
Gansu	2012	2.19208	0.201897	40.1686	5.68112	98.6953	0.0899528	0.739672	17156.9	337785	167.24	10.0436	1035.67	0.18187	0.285029	30.02	9.52	210984	75.4	41.68		0.0684107	0.0016712	0.0295797	0.570418	0.0698338	30.8432	31	0.964033		0.648118	0.166387	72.303		0.010013		0.0457316	3.06649	0.228563	0.364511
Qinghai	2012	3.30363	0.325238	32.9695	3.14429	123.074	0.0860917	0.83054	17566.3	84196.5	84.9102	16.5961	15618.8	0.574978	3.80728	32.5	9.81	21880.1	60.4	89.21		0.0462058	0.00184204	0.0503027	0.500166	0.0950127	41.5235	41.9	1.50356		0.278315	0.224743	77.616		0.0047288		0.0419212	3.33771	0.0746485	0.612107
Ningxia	2012	3.61762	0.407851	41.9649	3.15626	57.5774	0.0601131	0.848026	19831.4	143696	149.013	12.4644	167.03	0.0789567	0.0827531	38.37	15.71	69159.7	93.4	70.64		0.154693	0.00188598	0.0500955	4.58572	0.0944296	39.8646	40.3	0.935004		0.360485	0.287568	74.079		0.0086234		0.0973448	2.93824	0.411122	0.369182
Xinjiang	2012	3.36142	0.4071	36.0169	6.88056	94.2726	0.080005	0.83241	17920.7	273425	120.35	13.9089	4033.65	0.296335	0.962673	35.88	10	79106.2	84.3	78.74		0.0228717	0.00245467	0.0583377	1.07759	0.110451	43.0853	43.6	0.914046		0.458209	0.169888	71.97		0.0027532		0.0652784	2.77264	0.0744643	0.362419
Beijing	2013	9.22099	1.73118	76.8513	21.3562	2240.37	0.134877	3.96023	40830	2.13062e+06	283.197	24.3861	118.586	0.0278088	0.00633469	47.1	12.7242	42767.7	84.6	99.3		0.245339	0.00561188	0.0594865	38.6884	0.35797	73.5767	75.2	7.84625		3.21381	0.561155	86.326		0.0012818		0.00910521	7.04726	1.35486	0.214028
Tianjing	2013	9.76094	1.41221	48.0512	18.5543	662.732	0.170647	3.03654	26359.2	3.00038e+06	332.778	18.9901	101.485	0.00758044	0.00613907	34.93	10.968	148366	90	96.8		0.308009	0.00240387	0.0427103	5.92237	0.144738	58.8231	61.3	1.18101		1.7297	0.179706	77.805		0.0038893		0.0251732	3.04489	1.47623	0.177396
Hebei	2013	3.85966	0.31307	35.4713	8.70493	220.296	0.0910246	1.43424	15189.6	2.32742e+06	160.158	12.6212	240.566	0.0599145	0.00964411	41.2	14.0544	511769	94.6	83.28		0.18823	0.00279478	0.0486735	2.83061	0.0993814	46.2182	46.5	1.32049		0.642583	0.147775	72.192		0.0051969		0.0432666	2.24547	0.926833	0.155808
Shanxi	2013	3.47188	0.468792	39.9592	6.87765	100.382	0.0913004	1.41586	15119.7	1.2377e+06	186.461	9.90061	349.555	0.0778032	0.0304526	40.02	11.1791	555609	88.4	87.9		0.230868	0.00242906	0.0435836	2.44338	0.108068	48.3498	48.6	1.2969		0.679641	0.229237	70.034		0.0090876		0.221994	3.26045	0.894597	0.240443
Inner Mongolia	2013	6.73939	0.689052	36.5295	7.71454	123.887	0.157429	2.04762	18692.9	1.00441e+06	159.833	8.568	3848.6	0.996112	0.548083	36.19	16.902	626746	88.2	93.55		0.0488251	0.00271139	0.0673182	1.13668	0.12461	43.7618	43.9	1.92674		0.227894	0.341188	71.918		0.0163915		0.0708961	1.67413	0.139673	0.219013
Liaoning	2013	6.16803	0.761688	38.7277	13.4818	263.646	0.115466	2.41035	20817.8	3.3313e+06	220.509	11.192	1055.17	0.12695	0.0638977	40.17	11.0637	276908	90	87.61		0.167976	0.00371617	0.0387783	2.59934	0.132623	55.877	55.9	1.84499		0.799774	0.332847	72.296		0.0034443		0.0493885	2.54068	0.692847	0.191945
Jilin	2013	4.71833	0.420518	35.5422	19.854	340.316	0.11029	1.97233	15998.1	698136	217.908	10.211	2208.17	0.277642	0.0883256	31.4	11.7809	93730.6	84.2	60.85		0.125031	0.0025261	0.0383995	1.6453	0.107392	42.2712	42.3	1.99045		0.479068	0.324737	69.46		0.0032857		0.0454917	1.96921	0.485748	0.211441
Heilongjiang	2013	3.75042	0.333087	41.354	17.0173	294.073	0.093951	1.63002	15903.4	950335	187.184	12.6191	3702.13	0.511635	0.177472	35.99	12.1057	206988	75.7	54.41		0.0955471	0.00225605	0.0385006	1.40647	0.0983935	39.4783	39.5	1.51867		1.37795	0.257877	69.854		0.0042612		0.0821151	2.08067	0.291327	0.234249
Shanghai	2013	8.94442	1.70155	62.2396	15.3141	1000.8	0.0968866	3.33394	42173.6	4.0478e+06	209.002	12.1077	116.903	0.0028197	0.00388469	38.36	7.0977	52076.6	87.1	90.58		0.58154	0.00569157	0.0381717	39.3402	0.327853	69.6851	70.7	3.49867		2.25348	0.687021	83.743		0.0006706		8.49981e-05	5.20733	2.07905	0.209637
Jiangsu	2013	7.45158	0.827316	44.66	11.9359	628.258	0.0995387	2.61938	24775.5	1.23957e+07	212.162	14.1525	357.563	0.0204169	0.00668053	42.44	14.0127	593776	92.1	97.36		0.292216	0.00385818	0.0384807	12.3957	0.176686	51.5776	51.7	2.02614		4.05067	0.530694	73.637		0.0023227		0.0090597	2.55275	1.4704	0.131816
Zhejiang	2013	6.83312	0.690601	46.1483	10.8798	633.144	0.0896365	2.76929	29775	6843562	174.541	14.6439	1697.2	0.109378	0.00362013	40.26	12.4382	576645	89.3	99.44		0.252948	0.00445144	0.0499278	25.819	0.233452	60.5675	60.8	1.4327		5.38616	0.51241	75.024		0.0036414		0.000907231	3.68336	1.11805	0.125916
Anhui	2013	3.15746	0.344137	33.021	12.4594	379.753	0.0715117	1.08501	15154.3	2.47725e+06	174.487	10.9885	974.522	0.06309	0.00869453	39.85	12.4745	413195	96.2	98.82		0.203057	0.00186507	0.0379989	2.28125	0.0885574	35.6562	35.9	1.19439		2.56575	0.164893	71.834		0.0051359		0.0637003	2.42475	1.22833	0.228464
Fujian	2013	5.76567	0.561591	39.1	12.7943	602.754	0.0839823	2.19273	21217.9	2.79197e+06	193.564	12.6518	3062.75	0.212313	0.0113441	42.77	12.5727	383964	87.3	98.16		0.17883	0.00381399	0.0556829	11.8007	0.195667	63.646	64.1	1.08066		1.72388	0.289729	72.793		0.0039788		0.00429781	2.51056	0.689668	0.141032
Jiangxi	2013	3.17073	0.35851	35.0848	15.1391	257.099	0.0692221	1.01193	15099.7	1.10644e+06	190.584	9.14811	3155.33	0.221534	0.0275456	45.09	14.1194	155192	83.1	93.28		0.109125	0.00192077	0.0309196	2.15638	0.0838607	32.4624	32.6	1.42638		0.695331	0.284717	69.987		0.002379		0.0187184	2.26884	0.753049	0.242027
Shandong	2013	5.61822	0.468485	41.1804	13.3928	332.434	0.110569	2.29055	19008.3	1.05281e+07	174.507	13.5392	300.445	0.0261574	0.0112997	42.63	16.8125	843493	94.9	99.47		0.210488	0.00260649	0.0328645	3.22352	0.109297	44.4758	44.7	1.35934		1.40764	0.257248	71.506		0.0043311		0.0578051	2.01538	1.66263	0.122317
Henan	2013	3.41598	0.256598	32.0019	11.0913	256.43	0.0779381	1.3201	14203.7	2.95341e+06	171.918	9.07163	226.44	0.0381448	0.00784904	37.6	9.57809	439720	90.8	90.04		0.188104	0.00185587	0.0312486	2.06556	0.0890047	34.876	34.9	0.879398		0.916847	0.143286	68.623		0.0032714		0.0581558	1.89811	1.20767	0.173602
Hubei	2013	4.25392	0.377862	38.1003	15.1363	411.585	0.083891	1.87721	16472.5	3.11799e+06	245.117	11.5561	1364.91	0.123101	0.0175764	38.12	10.8321	251745	91.6	85.4		0.151289	0.00198862	0.0366813	3.7922	0.105219	42.9557	43.1	1.30606		1.16586	0.339621	70.934		0.0024615		0.0128492	2.20292	1.16634	0.177216
Hunan	2013	3.6621	0.303542	40.3446	17.2172	382.05	0.079751	1.34796	16004.9	2.70399e+06	164.525	10.8007	2373.56	0.151248	0.0191905	37.63	8.98943	233655	88.4	96.03		0.181354	0.00182286	0.0344445	2.30872	0.0889737	36.0207	36.3	1.21782		0.995524	0.19745	70.371		0.0025453		0.0257881	1.82835	0.994564	0.191452
Guangdong	2013	5.84028	0.665301	47.7591	12.87	815.911	0.0720766	2.39139	23420.7	1.23748e+07	160.643	13.0795	2131.24	0.0851306	0.0173775	41.5	15.9405	324634	92.2	84.62		0.277168	0.00312401	0.062586	19.7924	0.260061	65.6896	66	1.69079		2.74162	0.325301	71.466		0.0011961		0.00149478	3.12685	1.0546	0.135303
Guangxi	2013	3.04683	0.279212	35.9674	11.6163	304.627	0.0638164	1.08775	14082.3	817063	139.039	9.4188	4376.83	0.284531	0.0308526	37.65	11.4802	183218	85.8	96.44		0.160553	0.00207417	0.0312974	1.42936	0.0922364	37.5927	37.9	1.29927		0.548338	0.182906	70.399		0.0049522		0.0108106	2.24787	0.425239	0.223165
Hainan	2013	3.5145	0.537278	48.2669	13.561	970.706	0.0870245	1.10903	15733.3	93566.6	192.278	11.4781	5636.8	0.209733	0.3055	42.06	12.4663	35094.2	75	99.9		0.0970882	0.0022183	0.0602498	2.48733	0.141213	45.9074	46.4	1.31594		0.423015	0.310808	76.097		0.007947		0.00804593	3.33063	0.730816	0.321368
Chongqing	2013	4.26151	0.570116	41.4171	15.5629	231.094	0.0887968	1.54874	16568.7	1.3882e+06	222.02	11.5675	1603.87	0.106545	0.0284366	41.66	18.0371	78880.2	94	99.43		0.0777327	0.00262222	0.0341232	3.57401	0.120401	43.5354	43.9	1.21685		1.96165	0.399438	75.836		0.0016517		0.0252101	3.09652	1.11832	0.24195
Sichuan	2013	3.23927	0.343419	35.247	13.4743	321.545	0.0853598	1.30276	14231	1.6889e+06	156.756	14.5897	3052.88	0.210157	0.110738	38.41	11.2077	188392	83.2	94.98		0.116654	0.00219033	0.0504562	3.00985	0.103964	34.9698	35.1	1.84599		1.75817	0.206091	70.935		0.0018275		0.0274125	2.97138	0.519548	0.23689
Guizhou	2013	2.2862	0.344471	46.6359	7.10913	81.1699	0.0860163	0.675628	11083.1	342541	119.65	9.59883	2174.15	0.186553	0.0251492	34.46	11.4087	195562	94	92.23		0.199414	0.0014111	0.0434261	0.836962	0.0947313	32.7221	32.9	1.12927		0.988536	0.186037	72.942		0.0077197		0.0620688	2.90033	0.554046	0.385005
Yunnan	2013	2.50094	0.343809	41.7864	8.02908	176.762	0.0748542	0.854471	12577.9	454278	117.052	11.614	3652.24	0.408439	0.0609615	37.76	10.5649	238930	92.1	87.62		0.110797	0.00157236	0.0414504	1.46595	0.0966063	32.6036	32.8	1.55233		0.580501	0.218774	71.084		0.0061211		0.0535339	3.1235	0.472188	0.349505
Shaanxi	2013	4.26281	0.464487	34.9482	13.9255	199.034	0.121399	1.32825	14371.5	1.40148e+06	286.298	16.2742	941.258	0.226684	0.0309887	40.19	11.7665	417562	89	96.44		0.138101	0.00249973	0.0402067	2.53777	0.126949	44.8725	45	1.87411		1.29858	0.223331	68.655		0.0058344		0.071858	2.60865	0.746168	0.228421
Gansu	2013	2.42741	0.235178	40.9636	5.84022	111.534	0.0964762	0.841858	10954.4	400743	171.546	10.3593	1042.33	0.19652	0.289002	32.07	11.7592	182144	81.3	42.29		0.0686444	0.0017826	0.0341697	0.692643	0.0924449	34.6219	34.7	1.19258		0.755742	0.195103	71.459		0.0080502		0.0412133	3.30025	0.240774	0.368478
Qinghai	2013	3.63636	0.387439	32.8003	3.10672	134.086	0.0957066	0.94166	12947.8	89540.4	87.7049	14.4681	11216.6	0.703352	3.767	31.2	9.65968	30456	61.6	77.83		0.0464943	0.0020388	0.065908	0.722506	0.116764	47.4221	47.8	1.55792		0.238928	0.21176	76.627		0.0060669		0.068783	3.5934	0.0815819	0.584493
Ningxia	2013	3.92097	0.471327	41.992	3.16213	65.8193	0.0665758	0.933237	14565.8	167494	159.665	13.1919	175.255	0.094468	0.0814823	38.49	17.5071	165486	94.4	92.5		0.146197	0.0022975	0.0566441	1.4872	0.122945	43.2596	43.7	1.1454		0.472114	0.277743	72.967		0.0195541		0.0914654	3.03724	0.446197	0.359634
Xinjiang	2013	3.6922	0.498383	37.391	5.4296	100.795	0.0830045	0.931039	13669.6	314257	122.963	14.3535	4251.88	0.308373	0.860428	36.4	10.0759	220054	87.8	78.09		0.0226628	0.00277613	0.0752312	2.24888	0.140029	48.3152	49	0.930313		0.59783	0.18027	71.089		0.0074554		0.06368	2.91629	0.0784237	0.36687
Beijing	2014	9.91394	1.87171	77.9484	22.7638	2703.32	0.141532	4.47946	44488.6	2.33501e+06	280.99	24.8365	95.1488	0.0273331	0.00622634	49.13	15.94	75695	86.1	99.59		0.236711	0.00539069	0.0568224	51.5951	0.413597	74.0379	75.3	8.08491		3.50015	0.716341	86.592		0.0021487		0.00807702	7.20769	1.37504	0.212119
Tianjing	2014	10.3684	1.57591	49.5658	19.7982	751.765	0.175992	3.12409	28832.3	3.22806e+06	333.46	18.1401	76.079	0.00735755	0.00600701	34.93	9.73	220923	91	96.67		0.308043	0.00262162	0.0406781	8.17784	0.160607	59.5988	61.4	1.30205		1.67553	0.18664	77.299		0.0055614		0.0224631	3.05216	1.51159	0.183424
Hebei	2014	3.98458	0.331351	37.2584	8.87755	247.257	0.0949609	1.60087	16647.4	2.60671e+06	157.69	11.3428	144.266	0.0594996	0.00954451	41.93	14.45	889518	95.1	86.61		0.19039	0.00298594	0.0500587	4.6073	0.111803	48.7963	49.1	1.30432		0.68427	0.169162	70.3236		0.0088454		0.0415442	2.44098	0.954415	0.158977
Shanxi	2014	3.49825	0.499083	44.4986	7.0017	105.622	0.08799	1.56742	16538.3	1.24703e+06	195.511	8.8478	305.058	0.0774159	0.0302323	40.08	11.3	311477	88.4	92.07		0.190717	0.00273246	0.0421187	2.50289	0.118183	50.3843	50.6	1.21625		0.655958	0.256218	68.3678		0.005399		0.217924	3.40888	0.90898	0.241765
Inner Mongolia	2014	7.09443	0.736053	39.5187	7.35296	135.398	0.15878	2.25868	20559.3	1.08029e+06	162.253	9.01472	2149.89	0.993249	0.504767	39.79	18.8	775439	89.2	96.07		0.0564195	0.00295396	0.0629693	1.7421	0.134156	45.5923	45.7	1.666		0.226841	0.384341	70.5754		0.0193458		0.0675982	1.76456	0.143997	0.218342
Liaoning	2014	6.51938	0.727119	41.766	14.0414	287.821	0.108896	2.70029	22820.2	3.2423e+06	227.347	11.7922	332.365	0.126921	0.0624745	40.11	11.61	382184	89.1	91.59		0.16849	0.00474496	0.0383699	3.7933	0.147412	58.7565	58.8	1.94909		0.682058	0.361879	70.1132		0.0048927		0.0470462	2.62263	0.726412	0.177474
Jilin	2014	5.01498	0.437216	36.1696	20.6691	370.797	0.112982	2.20932	17520.4	789431	224.632	10.3249	1112.23	0.277531	0.0890703	35.82	12.05	163707	90.1	61.91		0.125633	0.00292819	0.0384918	2.41254	0.119242	45.1609	45.2	1.9671		0.485107	0.359092	67.357		0.0053412		0.0426977	2.11703	0.497265	0.211057
Heilongjiang	2014	3.92366	0.339502	45.7706	17.4994	318.463	0.100501	1.83024	17404.4	955820	190.612	12.7839	2463.08	0.511905	0.194993	35.98	12.1	177572	77.2	58.86		0.096447	0.00272372	0.0500508	1.83004	0.112307	41.7167	41.7	1.69412		1.02478	0.242826	68.0441		0.0039217		0.0796837	2.20852	0.298208	0.228348
Shanghai	2014	9.71591	1.89042	64.8164	17.2149	1252.61	0.106564	3.83542	45965.8	4492192	208.867	11.967	194.787	0.00280746	0.0055993	38.43	7.33	177859	89.7	100		0.809194	0.00579009	0.0407866	52.9196	0.373506	70.743	71.1	3.81907		2.14225	0.676891	84.023		0.0021958		9.15429e-05	5.16802	2.12857	0.208906
Jiangsu	2014	8.17686	0.908679	47.0123	12.9851	719.414	0.108272	2.94697	27172.8	1.37654e+07	213.395	15.0834	502.344	0.0203642	0.00665908	42.61	14.41	485096	93.5	98.11		0.353308	0.00440112	0.0389448	18.6475	0.211095	53.6931	53.8	1.8121		3.07324	0.543433	71.9063		0.0017864		0.00734248	2.58758	1.48658	0.130168
Zhejiang	2014	7.29358	0.74837	47.845	11.4571	699.864	0.0960475	3.23808	32657.6	7681473	177.599	15.4557	2057.33	0.109179	0.00361356	40.75	12.9	675944	90.7	100		0.252396	0.00477963	0.0513774	44.616	0.305487	62.7814	62.9	1.49047		4.6933	0.569764	73.428		0.0039866		0.000776475	3.74886	1.13801	0.128434
Anhui	2014	3.42744	0.364701	35.3915	13.1523	422.925	0.0765617	1.3081	16795.5	2.8473e+06	177.636	11.6003	1285.36	0.0625392	0.00747227	41.18	13.2	176220	96.2	99.51		0.21143	0.0019328	0.0382889	3.92232	0.103573	36.5779	36.9	1.41435		2.32052	0.189379	71.091		0.0020502		0.0600527	2.53461	1.23971	0.223711
Fujian	2014	6.32048	0.620655	39.598	12.9626	675.805	0.0923165	2.45579	23330.9	3.15383e+06	196.658	13.3307	3217.99	0.210528	0.0113814	42.8	12.76	423817	88.7	97.86		0.185252	0.00425297	0.0558002	17.1879	0.225154	64.9238	65.5	1.08414		1.57372	0.341	72		0.0039675		0.0038583	2.57359	0.706234	0.13746
Jiangxi	2014	3.45973	0.414303	36.8	15.4289	294.053	0.0754463	1.16522	16734.2	1.28464e+06	201.758	8.56347	3600.64	0.220558	0.0284109	44.61	14.13	123466	83.8	93.09		0.119747	0.00214686	0.0306746	3.52115	0.0981483	33.9706	34.1	1.5378		0.880135	0.33071	69.198		0.0017814		0.0166977	2.38324	0.790205	0.247076
Shandong	2014	6.07049	0.513495	43.4824	14.0705	373.696	0.115521	2.56517	20864.2	1.17555e+07	183.531	13.1743	152.072	0.0260076	0.0114282	42.79	17.1	1.41646e+06	95.3	100		0.22674	0.00301253	0.0343036	4.56461	0.123874	47.3368	47.6	1.34004		1.22534	0.303104	70.839		0.0070198		0.0561883	2.06665	1.71307	0.120776
Henan	2014	3.70265	0.290298	37.0988	11.9669	291.594	0.0826291	1.4842	15695.2	3.37231e+06	178.014	9.74702	300.665	0.0380532	0.00784952	38.32	9.93	554592	92.5	92.84		0.188205	0.00213693	0.0392793	3.12463	0.107149	36.8164	36.9	0.876874		0.954999	0.175963	68.467		0.0038975		0.0508113	1.98964	1.21451	0.172553
Hubei	2014	4.70757	0.441351	41.4545	16.528	469.016	0.0907487	2.14052	18283.2	3.62951e+06	244.102	11.9088	1574.33	0.122741	0.0174881	37.87	11.1	262884	92.1	90.16		0.163229	0.00217686	0.0420173	5.69873	0.12364	45.1341	45.3	1.49063		1.03327	0.423773	70.289		0.0023526		0.0110134	2.24904	1.22777	0.180215
Hunan	2014	4.01312	0.335862	42.188	18.8956	433.507	0.0872283	1.59167	17621.7	3.10045e+06	168.66	12.4611	2680.11	0.150201	0.0194386	38.64	9.85	173424	90.1	99.7		0.183089	0.00222392	0.0342976	3.37173	0.110561	38.2798	38.6	1.27502		0.985194	0.239303	69.495		0.0017589		0.0210534	1.88771	1.01902	0.185572
Guangdong	2014	6.32319	0.752059	48.9948	12.9526	928.716	0.0749212	2.6549	25685	1.37529e+07	167.306	13.2848	1608.43	0.0844955	0.017292	41.44	16.28	378641	91.6	86.38		0.281386	0.00335479	0.0637111	31.2902	0.312696	67.9411	68.5	1.75515		2.65379	0.393089	70.401		0.0012836		0.0015154	3.13824	1.11754	0.134975
Guangxi	2014	3.29678	0.299175	37.8647	11.9824	335.904	0.0714665	1.21431	15557.1	848808	147.647	9.18897	4203.31	0.282436	0.0298943	39.26	11.19	178909	87.5	95.4		0.163018	0.00236887	0.0314119	1.9048	0.105616	38.8725	39.4	1.11045		0.616606	0.204299	69.438		0.0044463		0.00945827	2.32054	0.446562	0.222026
Hainan	2014	3.87471	0.614631	51.853	13.8983	1075.03	0.0889612	1.35532	17476.5	111010	199.855	11.9709	4265.96	0.20783	0.29944	41.32	13.01	56151.9	71.4	99.83		0.0971176	0.0024782	0.0608903	2.48877	0.154325	46.5976	47.6	1.54136		0.456192	0.308128	75.025		0.0115563		0.0068508	3.37627	0.767051	0.314148
Chongqing	2014	4.76787	0.642514	46.7833	16.4461	270.666	0.0978082	1.90903	18351.9	1.66472e+06	231.181	11.1823	2155.94	0.105783	0.0280286	40.6	16.97	50284.3	93	99.2		0.0866787	0.0032205	0.0353489	4.64208	0.139702	45.3634	45.7	1.12191		1.7046	0.478494	76.667		0.0009364		0.0216805	3.21055	1.22067	0.231682
Sichuan	2014	3.50565	0.376043	38.6983	14.1636	358.32	0.0861415	1.52244	15749	1.96011e+06	163.181	14.2227	3148.47	0.2093	0.101932	37.51	11.26	232452	85.4	95.37		0.118207	0.00270312	0.0504588	4.66104	0.126161	37.1244	37.3	2.01388		1.65121	0.212086	70.236		0.0021717		0.0290755	3.10781	0.542175	0.238171
Guizhou	2014	2.64147	0.389583	44.5535	7.89478	100.092	0.0835471	0.837177	12371.1	410132	131.242	10.6147	3461.12	0.186244	0.0253652	33.97	12.5	184765	94.8	93.26		0.205977	0.00165514	0.0434075	1.33097	0.108799	34.8343	34.9	1.08027		1.09072	0.224452	72.45		0.0065051		0.0577095	2.9942	0.624694	0.382328
Yunnan	2014	2.71847	0.360223	43.253	8.37893	201.271	0.0813397	0.98281	13772.2	516572	122.413	12.3631	3673.28	0.406074	0.0600838	38.14	11	244003	91.1	92.47		0.113947	0.00157265	0.0412621	1.81295	0.12025	34.8544	35.1	1.25067		0.633965	0.245014	70.442		0.0059731		0.0413309	3.19139	0.501949	0.346322
Shaanxi	2014	4.68593	0.500753	37.014	14.4289	226.517	0.121342	1.56782	15836.7	1.60695e+06	291.279	15.8466	932.844	0.226017	0.0299662	40.46	12.48	334478	91.6	95.78		0.14069	0.00283543	0.0417675	3.64553	0.150089	46.2237	46.4	2.00832		1.29	0.246292	68.277		0.0043823		0.0698886	2.68304	0.75736	0.223998
Gansu	2014	2.6389	0.25964	44.0206	6.24094	118.767	0.10363	1.02993	12184.7	464410	174.581	9.6728	766.995	0.195868	0.35387	30.81	12.79	176244	85	62.6		0.0690514	0.0018264	0.0340563	1.02502	0.107118	36.7071	36.8	1.04104		0.745522	0.236235	70.616		0.007423		0.0476111	3.66161	0.258546	0.371736
Qinghai	2014	3.94796	0.43138	37.037	3.18486	149.299	0.100139	1.06412	14374	92527.6	90.6842	14.4039	13675.5	0.696565	3.71347	31.56	10.78	74507.9	59.2	86.27		0.0539589	0.00229937	0.0693312	0.993822	0.1384	49.5355	50	1.47659		0.268743	0.227154	75.639		0.0147687		0.0665732	3.77785	0.0871253	0.584995
Ningxia	2014	4.16014	0.513745	43.3803	3.24251	72.9892	0.0738279	1.11433	15906.8	186518	168.443	13.1651	152.979	0.0934184	0.0805771	37.98	17.91	272967	92.4	93.25		0.144572	0.00272561	0.0554343	2.28871	0.155143	44.5929	45.1	1.15101		0.517423	0.333388	71.855		0.0309838		0.0864148	3.21105	0.487146	0.363523
Xinjiang	2014	4.03462	0.557909	40.8251	4.88014	108.718	0.0902541	1.06005	15096.6	357812	126.353	15.5367	3186.91	0.303789	0.857609	36.83	10.74	316542	86.2	81.87		0.0221799	0.00319473	0.0815569	2.58453	0.151952	49.5547	50.3	0.874726		0.564838	0.19713	70.209		0.0098574		0.0606428	2.96056	0.0827421	0.357772
Beijing	2015	10.6034	2.17639	79.6527	24.1568	3233.67	0.151678	4.76296	48458	2.44087e+06	278.073	24.5806	124.014	0.0270951	0.00617213	48.4	16	99958	88.4	78.75		0.243333	0.00728187	0.0597055	65.1681	0.425413	75.8811	76.5	8.74863		4.08571	0.802404	86.858		0.0028899		0.00679994	8.13103	1.37915	0.249307
Tianjing	2015	10.6908	1.72411	52.1529	20.6572	889.626	0.177815	3.39849	31291.4	3.52667e+06	331.526	16.3007	83.5575	0.0072142	0.00588998	36.38	10.13	240072	91.5	92.74		0.328673	0.00303979	0.043759	16.5645	0.168719	61.799	63	1.47707		2.25793	0.205313	76.794		0.0062927		0.0220364	3.27388	1.55697	0.195448
Hebei	2015	4.01433	0.356796	40.1924	9.3858	268.918	0.095973	1.74961	18118.1	2.85805e+06	158.813	12.9433	182.461	0.0591697	0.0094283	41.15	14.18	541596	95.3	96.01		0.196026	0.00397111	0.0514114	7.39563	0.116696	50.2497	50.5	1.37443		1.01087	0.20505	69.844		0.0054017		0.0382789	2.73555	0.988573	0.188961
Shanxi	2015	3.48419	0.448225	53.1788	7.34886	113.921	0.0878919	1.6467	17853.7	1.00895e+06	202.025	8.53407	257.109	0.0770744	0.030108	40.13	11.61	278738	89.2	97.17		0.197639	0.00367313	0.0422071	3.13235	0.129035	53.9011	54.2	1.25826		0.784867	0.272195	67.449		0.0060632		0.216536	3.69845	0.914458	0.268121
Inner Mongolia	2015	7.10124	0.782337	40.4537	7.01235	144.86	0.160845	2.43234	22310.1	1.18626e+06	167.583	9.10379	2141.21	0.990785	0.506169	39.18	19.28	438934	93.1	97.72		0.0604311	0.00364769	0.0680293	2.15455	0.150165	50.1386	50.3	1.6844		0.309677	0.378986	69.422		0.0106507		0.0600431	1.9873	0.148657	0.238508
Liaoning	2015	6.54185	0.485439	46.1928	14.4436	295.933	0.110247	2.91785	24575.6	2.4188e+06	229.475	12.2957	408.052	0.12717	0.0628377	40.26	11.52	189950	93.1	95.23		0.168855	0.00618556	0.0828723	5.63028	0.166438	62.3175	62.2	2.1489		0.87837	0.36946	70.013		0.0026694		0.0464858	2.93142	0.769619	0.156322
Jilin	2015	5.1077	0.446497	38.833	21.5706	387.491	0.110814	2.41596	18683.7	861540	229.804	10.6158	1203.48	0.277436	0.0917056	36.06	12.51	121203	90.4	84.7		0.127412	0.00358542	0.0395687	3.27497	0.12753	47.6879	47.7	2.01506		0.631296	0.414836	67.484		0.0039215		0.0433142	2.41715	0.507682	0.228761
Heilongjiang	2015	3.9572	0.305869	50.731	17.3581	330.542	0.101509	2.00441	18592.7	880392	192.867	13.1138	2129.84	0.514765	0.196822	35.82	11.98	193396	84.4	78.24		0.0983362	0.00343369	0.0535697	3.31528	0.120495	44.7832	44.5	1.70165		1.25586	0.166231	68.821		0.0053812		0.073501	2.52423	0.301393	0.266557
Shanghai	2015	10.4019	2.28525	67.7559	17.8745	1470.55	0.112085	4.19477	49867.2	4.74244e+06	211.828	12.3597	264.824	0.00281956	0.00562343	38.5	7.62	211726	92.9	100		0.81619	0.0060647	0.0450593	70.7076	0.322432	73.4079	73.1	3.99261		2.413	0.795927	84.304		0.0026839		9.6511e-05	6.25503	2.16827	0.246445
Jiangsu	2015	8.79059	1.00656	48.6133	13.7088	839.658	0.112854	3.24421	29538.9	1.50651e+07	215.106	15.8055	730.531	0.0203227	0.00664552	42.83	14.55	621741	93.9	100		0.378558	0.00588902	0.0411923	28.716	0.225727	55.364	55.5	1.82077		3.56964	0.577562	70.805		0.0021586		0.00683207	2.66328	1.50276	0.138164
Zhejiang	2015	7.74264	0.868377	49.7637	12.0675	797.404	0.0988572	3.57189	35537.1	8.53569e+06	178.94	15.9859	2547.48	0.108568	0.00361686	40.58	13.19	586017	92	99.22		0.257843	0.00860964	0.0554787	69.1724	0.291305	64.9215	65.3	1.57473		5.47918	0.689759	71.831		0.0032916		0.000646017	3.88859	1.15815	0.154967
Anhui	2015	3.58188	0.399489	39.0905	13.4198	458.381	0.0784162	1.44996	18362.6	3.22142e+06	184.053	11.3932	1495.28	0.0619213	0.00745968	41.16	13.37	179450	96.7	99.55		0.221503	0.00359973	0.044478	6.50035	0.115123	38.9837	39.4	1.4898		2.6829	0.211728	70.348		0.0021464		0.0526363	2.77068	1.33891	0.238076
Fujian	2015	6.76734	0.662735	41.5588	14.029	768.903	0.101141	2.73662	25404.4	3.46981e+06	197.565	14.4443	3468.67	0.208718	0.0115896	42.97	12.98	446910	89.5	99.19		0.191904	0.00608315	0.0662442	23.1274	0.224176	68.9763	69.6	1.35681		2.37188	0.405065	71.207		0.0040596		0.00377542	2.71518	0.74769	0.154026
Jiangxi	2015	3.66297	0.474357	39.1014	15.3816	316.699	0.0749165	1.29785	18437.1	1.47497e+06	215.63	8.68709	4394.48	0.219424	0.0268469	44.09	13.96	147833	87.7	94.46		0.126437	0.00370867	0.0319488	5.14097	0.120546	38.527	38.7	1.39498		1.44471	0.36989	68.409		0.002104		0.0150089	2.60731	0.802142	0.263849
Shandong	2015	6.39802	0.561515	45.2957	12.3122	412.949	0.112523	2.81923	22703.2	1.29177e+07	193.011	14.4317	171.517	0.0258552	0.0113612	42.25	17.36	945934	95.8	100		0.238862	0.00406549	0.0350098	7.45645	0.128876	48.6333	48.9	1.4098		1.5571	0.353793	70.173		0.0044711		0.052162	2.15641	1.74174	0.130948
Henan	2015	3.90318	0.318149	40.201	12.8497	323.374	0.0853594	1.66038	17124.8	3.68825e+06	186.379	10.138	303.658	0.0378766	0.00781309	37.69	10.16	330143	93.6	95.99		0.201066	0.0034197	0.0418851	5.42718	0.122824	39.0612	39.2	0.926338		1.2909	0.196071	68.311		0.0022311		0.0458681	2.1367	1.23213	0.183755
Hubei	2015	5.05002	0.513634	43.1022	17.7462	535.953	0.0941734	2.3931	20025.6	4.07273e+06	241.061	11.8378	1740.9	0.121996	0.0179508	37.47	11.01	157976	93.4	91.51		0.170554	0.0035224	0.0456252	8.68961	0.14156	46.5351	46.8	1.60963		1.31238	0.450164	69.583		0.0013528		0.00993819	2.39797	1.3179	0.20754
Hunan	2015	4.26096	0.370842	44.1481	19.9652	485.365	0.0920138	1.77266	19317.5	3.52545e+06	174.058	13.6418	2839.14	0.149187	0.0193003	39.69	9.99	261424	92.7	99.8		0.192989	0.00284792	0.0351856	4.68616	0.118311	39.5841	39.9	1.25026		1.17898	0.267152	68.619		0.0024996		0.0177201	2.09128	1.02952	0.19821
Guangdong	2015	6.71145	0.863377	50.6142	13.7106	1073.39	0.0798801	2.90512	27858.9	1.52055e+07	171.108	13.5193	1792.43	0.083522	0.0170469	41.43	17.4	347103	93.7	91.56		0.311867	0.00439253	0.0655759	46.2103	0.290352	71.6011	72.4	1.81269		3.31229	0.460013	69.336		0.0011084		0.00155156	3.51656	1.14162	0.176176
Guangxi	2015	3.50357	0.315922	38.8032	12.593	398.936	0.0763548	1.32362	16873.4	769190	156.627	9.09901	5096.54	0.279962	0.0295801	37.6	11.6	247152	90	98.65		0.165055	0.00319206	0.0379186	2.61488	0.126749	42.3895	42.8	1.07338		0.807767	0.249103	68.478		0.0059424		0.00739546	2.43484	0.466679	0.24195
Hainan	2015	4.0653	0.689159	53.2635	13.5953	1146.36	0.0946429	1.45484	18979	111841	200.856	11.2519	2184.86	0.206155	0.297157	37.7	12.96	13160.5	74.2	99.84		0.0992941	0.00437397	0.063012	3.24218	0.188083	51.1627	51.6	1.52745		0.556612	0.343865	73.954		0.0026701		0.0063394	3.85872	0.803983	0.334731
Chongqing	2015	5.21035	0.714336	47.7039	17.9549	317.007	0.104923	2.12959	20110.1	1996609	237.55	11.0296	1518.65	0.104901	0.0274187	40.3	16.99	59885.2	94.8	98.6		0.092418	0.00447319	0.0367296	6.80427	0.163614	47.9024	48.3	1.12298		2.47588	0.565155	77.499		0.0010653		0.0176801	3.29154	1.39504	0.241263
Sichuan	2015	3.66323	0.409	43.6817	15.0839	418.809	0.0879756	1.69158	17221	2.23805e+06	169.172	13.5187	2717.17	0.207672	0.100997	38.65	11.96	118259	88.5	96.79		0.125193	0.0038005	0.0577618	5.9479	0.141275	39.7367	40	2.29444		2.16127	0.289121	69.536		0.0011016		0.024582	3.28824	0.561916	0.249475
Guizhou	2015	2.97565	0.425947	44.8854	8.94439	123.13	0.0931052	0.93016	13696.6	457303	141.913	11.2672	3278.7	0.185111	0.0252968	35.88	12.94	107033	95.2	93.81		0.202057	0.00248123	0.0470011	1.99299	0.13639	38.1357	38.4	1.05986		1.34396	0.264424	71.959		0.003349		0.050304	3.29997	0.701268	0.375099
Yunnan	2015	2.87215	0.381321	45.1369	9.46691	233.309	0.0785721	1.07622	15222.6	619588	129.607	12.619	3959.3	0.403684	0.0605802	37.27	10.57	215878	91	90.03		0.128779	0.0024275	0.043381	2.34281	0.159703	37.1378	37.4	1.17923		0.855999	0.238067	69.754		0.0053376		0.0368442	3.41047	0.521785	0.346044
Shaanxi	2015	4.75135	0.543093	40.74	14.7511	245.19	0.107195	1.73427	17395	1.72583e+06	289.927	15.5117	881.064	0.224951	0.0298275	40.57	12.57	279915	91.6	98.02		0.142018	0.00405834	0.0422652	5.36542	0.184416	49.7232	50	1.99775		1.85053	0.22949	68.385		0.0039406		0.0691035	3.03976	0.7704	0.24282
Gansu	2015	2.61211	0.28615	49.2092	6.18021	118.999	0.10124	1.11835	13466.6	486077	173.285	9.00009	635.027	0.195207	0.352676	30.2	12.23	40525.6	89.6	64.24		0.071404	0.00315624	0.0406971	1.36232	0.134366	38.6605	38.8	1.04295		1.01792	0.275148	69.772		0.0019948		0.0453063	4.42224	0.273535	0.435666
Qinghai	2015	4.10763	0.453971	41.4063	3.67335	160.318	0.102145	1.17431	15812.7	65029	97.6497	13.247	10057.6	0.690634	3.68185	29.79	10.48	49342.6	60	87.18		0.056154	0.00353721	0.0769111	1.21783	0.172748	54.0421	54.5	1.30498		0.503506	0.22029	74.65		0.0095552		0.0626371	4.28293	0.0927447	0.626863
Ningxia	2015	4.35972	0.559157	44.4544	3.31513	81.4262	0.090923	1.18225	17329.1	200453	172.197	13.9749	138.406	0.0925316	0.0798122	37.88	18.11	104318	93.1	89.92		0.163373	0.00300593	0.0588285	3.34181	0.184509	48.8112	49.3	1.0972		0.640504	0.396492	70.743		0.0119261		0.0816107	3.42516	0.517085	0.390996
Xinjiang	2015	3.95164	0.563984	44.7122	4.31635	119.805	0.0932927	1.10436	16859.1	366180	129.117	16.0777	3994.25	0.295902	0.829564	37.47	11.5	158262	83.4	80.88		0.0225151	0.00433859	0.0872512	2.98792	0.162116	53.4807	54.9	0.903456		0.939538	0.227767	69.328		0.0057116		0.0562698	3.3752	0.0860721	0.408038
Beijing	2016	11.8128	2.33836	80.2322	25.1591	7729.33	0.154244	5.06447	52530.4	2.54843e+06	275.742	24.311	161.602	0.027064	0.00623649	48.4	16.01	98770.3	90.6	99.84		0.265774	0.00821004	0.0630584	90.2112	0.272931	77.7727	77.83	8.74553		3.91825	0.85791	88.744		0.0027168		0.00572696	7.87515	1.38633	0.24959
Tianjing	2016	11.4503	1.7436	56.4361	22.1373	2532.84	0.195395	3.60807	34074.5	3.49955e+06	328.964	18.0866	121.583	0.00714469	0.00583323	37.22	10.59	103597	92.1	94.16		0.334191	0.00463716	0.0458415	26.2518	0.117215	63.9565	64.6	1.69467		2.22159	0.232323	77.43		0.0027457		0.0153784	3.28878	1.57742	0.206841
Hebei	2016	4.29323	0.381509	41.5358	9.82394	406.241	0.111049	1.92299	19725.4	3.08661e+06	162.797	13.685	279.691	0.0588126	0.00949956	40.8	14.31	248465	95.4	97.8		0.196963	0.00514201	0.0520669	12.1007	0.083427	52.9585	53.3	1.31661		0.992378	0.253608	70.2242		0.00231		0.0356022	2.89567	1.01003	0.188633
Shanxi	2016	3.54438	0.422868	55.4514	7.2616	190.116	0.0936917	1.76005	19048.9	976282	205.401	9.41714	365.097	0.0767002	0.0299647	40.52	11.86	300742	90.1	94.6		0.20236	0.004299	0.0430475	5.06932	0.0892803	55.2689	55.5	1.1541		0.77101	0.302071	68.2431		0.0067716		0.211554	3.92521	0.923886	0.26274
Inner Mongolia	2016	7.19369	0.800171	43.7833	6.95888	289.706	0.17315	2.65905	24126.6	1279853	173.293	10.2612	1695.49	0.987262	0.504076	39.85	19.77	406191	94.5	98.87		0.0654971	0.00476481	0.0681861	3.36136	0.0990635	52.0238	52.2	1.65345		0.322483	0.396124	70.3775		0.0093225		0.0565328	2.24536	0.169636	0.248935
Liaoning	2016	5.08152	0.502624	51.5456	10.9192	438.194	0.0974879	3.06398	26039.7	2.42064e+06	228.122	12.9092	757.078	0.127298	0.0610473	36.35	11.33	193853	93.6	93.27		0.165275	0.00739956	0.0424028	9.09682	0.117111	62.6085	62.6	2.24569		1.12843	0.359562	70.0811		0.0029294		0.0441481	4.06254	0.778053	0.205758
Jilin	2016	5.40681	0.462415	42.4539	22.1333	785.725	0.152223	2.67486	19967	908602	235.003	10.2648	1781.99	0.279499	0.0924268	34.97	13.37	98402	91.8	86.3		0.124851	0.0057106	0.0401638	5.08378	0.0967106	51.2989	50.9	1.98993		0.676398	0.449676	67.1745		0.0031257		0.0405741	2.59631	0.545415	0.242684
Heilongjiang	2016	4.05004	0.302293	54.0419	17.1601	454.912	0.111224	2.21177	19838.5	884925	193.698	13.5828	2217.05	0.516486	0.20894	35.35	11.91	173809	91.4	80.62		0.106178	0.00517225	0.0618686	5.73039	0.0843064	48.3022	48.1	1.7156		1.17288	0.204124	67.551		0.0051617		0.0656907	2.63101	0.306016	0.274751
Shanghai	2016	11.6441	2.64716	69.7794	18.9625	3795.32	0.127645	4.52339	54305.3	4900778	212.679	12.6966	252.327	0.00281405	0.00565368	38.6	7.83	519488	94.3	100		0.883302	0.00659365	0.045154	107.551	0.210731	74.0083	74.1	4.26655		2.27939	0.874728	85.65		0.0064569		8.33099e-05	6.05044	2.18367	0.245538
Jiangsu	2016	9.67474	1.01528	49.9967	14.1764	1357.41	0.125503	3.58884	32070.1	1.65754e+07	218.258	16.5705	928.576	0.020265	0.00669864	42.94	14.79	747786	94.6	99.93		0.380929	0.00709695	0.0431861	35.4823	0.150844	56.4196	56.6	1.82451		2.98537	0.642061	71.8389		0.0024686		0.0057094	2.82386	1.53189	0.128985
Zhejiang	2016	8.45284	0.948476	50.986	12.1996	1760.58	0.109668	3.93038	38529	9.35788e+06	178.201	16.2708	2378.11	0.107578	0.00379572	41.02	13.17	601869	93.9	99.98		0.257578	0.00844476	0.0560866	107.114	0.199728	64.9732	65.6	1.75413		4.68676	0.722328	73.0866		0.0032252		0.000569209	3.83766	1.17104	0.147599
Anhui	2016	3.93925	0.431373	41.0459	13.5977	866.851	0.101417	1.61398	19998.1	3.70922e+06	184.798	11.945	2018.15	0.0613977	0.00827458	41.71	14.02	415486	97.4	99.94		0.230648	0.00407897	0.0450517	11.1166	0.079009	43.9154	44.3	1.54959		2.49852	0.242155	70.7278		0.0046635		0.0445917	2.95395	1.42003	0.22628
Fujian	2016	7.43691	0.685294	42.8797	14.6352	1522.3	0.121555	3.01355	27607.9	3.88263e+06	195.248	15.2581	5468.69	0.206833	0.0114881	43.32	13.08	226266	91.3	98.44		0.20018	0.00640755	0.0626974	33.2952	0.151915	69.1275	69.7	1.36215		2.33046	0.511252	71.3178		0.0019319		0.00309109	2.71686	0.766941	0.148397
Jiangxi	2016	4.02853	0.468526	41.9749	15.644	668.104	0.0836711	1.44482	20109.6	1.79756e+06	226.252	8.86026	4850.62	0.218164	0.0266928	43.63	14.16	104485	89.7	94.97		0.128721	0.00447646	0.033165	8.3416	0.0841768	44.3162	44.6	1.18707		1.70128	0.385341	68.2011		0.0014217		0.0122567	2.75435	0.82656	0.249603
Shandong	2016	6.83869	0.58914	46.6769	12.6187	599.586	0.134014	3.08091	24685.3	1.415e+07	200.651	15.8777	222.593	0.0255957	0.0112463	42.26	17.91	1.26406e+06	96.2	100		0.254181	0.00470496	0.0365506	12.1176	0.086798	52.3474	52.9	1.50126		1.44202	0.414225	70.9636		0.0058262		0.0472094	2.21872	1.75686	0.128707
Henan	2016	4.24589	0.33083	41.7816	13.5396	978.471	0.100662	1.84834	18443.1	4.09696e+06	196.68	10.8752	354.829	0.03767	0.00814777	39.33	10.43	651538	95.9	98.75		0.194808	0.00455915	0.0451137	8.79934	0.079487	43.1179	43.4	1.06244		1.2143	0.232542	68.3837		0.0041935		0.0394571	2.27614	1.41233	0.184171
Hubei	2016	5.55062	0.527113	43.9354	18.5271	1143.73	0.118875	2.65917	21786.6	4.45962e+06	238.206	12.7594	2552.61	0.121302	0.0179922	37.6	10.99	369051	95	95.8		0.174139	0.00440897	0.0462336	13.1433	0.0875599	51.13	51.4	1.71377		1.28032	0.462393	70.0777		0.002957		0.00902677	2.50466	1.3661	0.19663
Hunan	2016	4.62494	0.395468	46.3746	21.0954	909.874	0.105609	1.96958	21114.8	3.92965e+06	179.568	15.1284	3229.11	0.148335	0.0192796	40.6	10.57	127037	94.3	99.89		0.196062	0.00351109	0.0344682	7.12452	0.0814644	44.1659	44.4	1.30254		1.07919	0.187476	68.3849		0.0012053		0.0143359	2.20368	1.04166	0.200916
Guangdong	2016	7.35111	0.944663	52.0078	14.4123	2286.02	0.0861753	3.15839	30295.8	16762749	172.095	14.203	2250.64	0.0823829	0.0168157	42.39	17.87	264812	94	96.22		0.32289	0.00592382	0.0619558	69.7556	0.181045	72.9521	74	2.22265		3.20366	0.542712	70.6667		0.0008104		0.00142432	3.59604	1.15984	0.166299
Guangxi	2016	3.7862	0.321676	39.5639	13.4723	911.037	0.0948186	1.45252	18305.1	827248	167.483	9.77372	4522.73	0.277532	0.0279118	37.62	11.77	130433	92.1	98.96		0.164734	0.00433004	0.0380912	4.72001	0.0803969	45.742	46.1	1.05282		0.811131	0.272317	68.3077		0.0030282		0.00775157	2.5177	0.48364	0.242482
Hainan	2016	4.42007	0.695213	54.251	14.1073	2390.19	0.0919152	1.58528	20653.4	79819.3	201.609	11.3476	5359.96	0.204766	0.295154	40.3	12.02	16137.7	77	99.94		0.0992941	0.00570261	0.0664653	5.31009	0.13735	51.2541	51.6	1.60265		0.478387	0.346593	74.5862		0.0033447		0.00526376	4.1468	0.846041	0.339603
Chongqing	2016	5.8204	0.730942	48.1293	19.1812	615.271	0.0877981	2.38563	22034.1	2.37486e+06	240.313	10.7027	1994.72	0.103819	0.0271358	40.76	16.86	37141.2	96.8	99.98		0.10096	0.00539252	0.0364231	9.31185	0.114505	51.0499	51.6	1.10949		2.40905	0.638875	76.578		0.0006299		0.0136291	3.25154	1.43447	0.225574
Sichuan	2016	3.98627	0.410173	47.234	15.6755	674.516	0.0933449	1.88839	18808.3	2.57261e+06	175.086	12.9003	2843.31	0.206214	0.100453	39.9	12.47	116049	89.7	98.6		0.127138	0.00448997	0.0599772	9.70078	0.0865323	43.2704	43.6	2.33766		1.89603	0.301886	68.7421		0.0010754		0.0236051	3.35318	0.589578	0.243176
Guizhou	2016	3.31272	0.439195	44.6729	9.48372	182.003	0.116925	1.04332	15121.1	556852	161.444	11.3578	3009.46	0.183783	0.0251875	36.8	14.98	56903.8	94.6	94.65		0.207386	0.00313343	0.0459737	3.16741	0.0945795	42.8692	43.2	1.15896		0.88522	0.314287	69.6416		0.001625		0.0432002	3.54873	0.770077	0.361931
Yunnan	2016	3.09965	0.379855	46.6794	10.4844	281.037	0.0816637	1.19952	16719.9	741847	137.622	13.1733	4391.67	0.401214	0.0604242	37.84	11.33	127174	92.3	92.96		0.133511	0.00350963	0.0428548	3.65663	0.105005	39.6563	39.9	1.19274		0.81361	0.26223	68.7283		0.0031113		0.032453	3.47657	0.533654	0.339378
Shaanxi	2016	5.08775	0.480983	42.3464	14.2953	610.026	0.116469	1.93223	18873.7	1.84422e+06	282.259	16.0067	713.91	0.223771	0.029671	40.14	12.3	194913	91.4	98.53		0.145669	0.00546306	0.0432995	9.67785	0.121949	52.1637	52.4	2.18105		2.49773	0.245545	67.416		0.002697		0.0683368	3.08933	0.785392	0.226261
Gansu	2016	2.75876	0.301521	51.406	6.75994	264.743	0.108562	1.22008	14670.3	509228	175.174	9.15767	646.449	0.194425	0.341584	31.5	13.94	109742	93.8	72.76		0.0735231	0.00362466	0.0413471	2.32379	0.088908	42.1839	42.4	1.05358		1.10758	0.309796	68.265		0.0054995		0.0408713	4.64449	0.284303	0.437482
Qinghai	2016	4.33809	0.402209	42.8114	4.0352	226.267	0.0943163	1.29393	17301.8	77939.6	104.317	14.491	10376	0.685312	3.6717	31.12	10.78	96248.7	77.8	96.28		0.0587984	0.00442172	0.0741126	1.81881	0.113339	53.9629	54.5	1.41173		0.527504	0.252093	73.037		0.0161113		0.0552331	4.39393	0.100104	0.592733
Ningxia	2016	4.69421	0.574311	45.4003	3.57261	133.775	0.0933347	1.25941	18832.3	239624	173.554	13.4711	142.964	0.0915556	0.0789704	40.43	18.3	242101	93.7	98.28		0.164307	0.00454981	0.0664056	4.80218	0.140341	50.2222	50.7	1.10079		0.844855	0.445242	70.053		0.0261618		0.0746323	3.521	0.52842	0.39593
Xinjiang	2016	4.02406	0.541681	45.1177	4.16572	200.748	0.102758	1.17844	18354.7	390946	133.392	15.2441	4596.05	0.29118	0.816706	38.51	12.22	146370	85.7	83.3		0.0226377	0.00552085	0.0885273	3.61214	0.105442	54.045	54.9	0.90507		0.737432	0.253529	69.184		0.0054477		0.0500082	3.57484	0.0903506	0.428848
Beijing	2017	12.9059	2.50186	80.5562	26.2585	13947.9	0.210341	5.33257	57229.8	2.69085e+06	273.128	26.5539	137.213	0.0270926	0.00620915	48.42	16.2	156666	97.5	99.88		0.272798	0.00837538	0.0706086	104.783	0.40106	77.8551	79.1267	9.52687		3.81753	0.915444	90.63		0.0040317		0.00506853	7.62601	1.39823	0.243603
Tianjing	2017	11.9134	1.48385	58.1515	23.0255	3333.56	0.204309	3.67996	37022.3	2.41142e+06	330.552	19.6434	83.3568	0.00716763	0.00581952	36.84	14.15	78305	92.6	94.43		0.365961	0.00510793	0.0589531	32.2409	0.19311	64.1618	66.262	1.98398		2.24673	0.265319	78.066		0.0019862		0.0244866	3.37176	1.56469	0.176964
Hebei	2017	4.52374	0.430058	44.2145	9.88346	564.712	0.134089	2.11551	21484.1	3.50968e+06	168.744	15.343	184.528	0.0584253	0.00942915	41.77	14.52	342738	97.8	99.78		0.203453	0.00548822	0.0596833	15.8773	0.145779	52.6097	55.5375	1.40663		1.03915	0.295152	69.429		0.0031114		0.0370051	3.05049	1.03052	0.195176
Shanxi	2017	4.1946	0.504323	51.714	7.80082	270.965	0.114977	1.86875	20420	1.12232e+06	206.098	9.74239	352.654	0.0762858	0.0297799	40.61	11.98	515241	92.6	94.86		0.207547	0.0049706	0.0446262	6.57998	0.15781	54.9703	58.1399	1.13486		0.728406	0.326726	67.053		0.0087517		0.208352	3.56885	0.931018	0.241906
Inner Mongolia	2017	6.36465	0.673472	49.9916	5.56602	294.665	0.154399	2.83124	26212.2	1.08264e+06	177.181	10.6489	1227.54	0.983749	0.502282	40.22	19.66	421211	95.6	99.41		0.0658196	0.00511696	0.0642246	4.36351	0.194216	51.8387	55.813	1.71916		0.389595	0.446945	68.969		0.0090156		0.0504178	2.77451	0.173201	0.281428
Liaoning	2017	5.35803	0.547669	52.5739	10.962	600.684	0.0983701	3.16027	27835.4	2.74948e+06	224.535	13.2299	425.984	0.12756	0.0611902	40.73	12.07	130471	93.3	99.05		0.17106	0.00713841	0.0394205	11.7726	0.199875	62.7375	64.6112	2.48394		1.13182	0.400318	67.849		0.0018535		0.0455958	4.08078	0.803789	0.20844
Jilin	2017	5.50038	0.445678	45.8406	21.2588	899.684	0.123036	2.89135	21368.3	749958	236.979	11.1457	1447.33	0.281145	0.0929711	35.78	11.37	90701.9	91.3	71.78		0.125101	0.0064817	0.0499643	6.46647	0.178912	51.601	54.015	2.04858		0.742078	0.542835	65.998		0.0028036		0.0398597	2.65697	0.554708	0.249303
Heilongjiang	2017	4.1974	0.328163	55.8197	17.126	541.535	0.115136	2.40167	21205.8	825854	193.778	14.0923	1957.06	0.51789	0.208929	35.45	11.78	91220.1	90	82.73		0.113742	0.0051132	0.0609727	6.11968	0.157655	48.4335	51.6605	1.97463		1.14578	0.237189	66.282		0.0028276		0.0618846	2.72043	0.310634	0.291842
Shanghai	2017	12.6687	2.74701	69.1788	20.0639	16556.4	0.144529	4.8926	58988	5.39995e+06	212.952	13.9427	140.563	0.00281638	0.00565835	39.1	8.19	448240	94.5	100		0.846184	0.00748636	0.0519419	128.827	0.286929	74.0695	75.649	4.86016		2.37672	0.979353	86.996		0.004993		8.6192e-05	5.86439	2.18843	0.246389
Jiangsu	2017	10.6946	1.01771	50.2735	14.785	2090.86	0.149288	3.9527	35024.1	1.83388e+07	220.178	17.4232	490.27	0.0201886	0.00667335	42.97	14.95	447999	95.3	100		0.420177	0.00813487	0.0409613	44.7894	0.257369	56.2066	58.0551	1.88035		2.64572	0.696533	69.366		0.0013261		0.00492895	2.78076	1.546	0.123688
Zhejiang	2017	9.15119	1.02605	53.3189	12.3474	2717.95	0.114043	4.29707	42045.7	1.03014e+07	177.187	16.9287	1592.07	0.106304	0.00375079	40.36	13.32	369011	95	100		0.271706	0.00964313	0.0705583	140.221	0.31716	64.2036	67.0022	2.183		4.13004	0.746142	70.727		0.0018415		0.000446371	3.81612	1.19091	0.145462
Anhui	2017	4.31942	0.449632	42.9249	14.061	1147.65	0.115542	1.78938	21863.3	4.36117e+06	183.437	13.6147	1260.83	0.0608185	0.00808619	42.15	14.32	258955	97.3	99.94		0.27845	0.0045919	0.0435347	13.8021	0.132982	43.5012	48.5554	1.58703		2.1546	0.28157	69.151		0.0026587		0.0392476	3.00943	1.46997	0.229618
Fujian	2017	8.22861	0.718239	45.4062	15.2325	2403.61	0.13506	3.32728	30047.7	4.48793e+06	192.019	15.8525	2711.88	0.204876	0.0113813	43.69	14.13	147394	92.2	99.38		0.208935	0.00731724	0.0562739	42.4727	0.232408	68.4735	71.9315	1.61326		2.12242	0.580717	69.804		0.0011457		0.00295472	2.67187	0.778963	0.145552
Jiangxi	2017	4.3285	0.486167	42.7019	15.461	928.522	0.105651	1.61145	22031.4	2.21687e+06	226.804	12.55	3592.47	0.216748	0.0264774	45.22	14.5	106395	95.4	97.56		0.152081	0.00429666	0.0471834	9.46656	0.143115	44.0286	51.008	1.35324		1.65093	0.401741	66.84		0.001335		0.00990355	2.92088	0.833192	0.255493
Shandong	2017	7.25918	0.609508	47.992	13.3761	982.709	0.145302	3.36294	26929.9	1.56368e+07	201.417	16.3642	226.137	0.0254452	0.0113583	42.09	17.84	1.13099e+06	97	100		0.264415	0.00559365	0.0374571	15.1386	0.149813	52.0397	55.786	1.58282		1.38395	0.477639	69.625		0.0050231		0.0430356	2.22888	1.7908	0.127466
Henan	2017	4.66076	0.356436	43.3374	14.0715	1556.07	0.108903	2.05738	20170	4722542	209.712	12.2833	443.246	0.037563	0.00814351	39.44	12	504559	96.9	99.65		0.20712	0.00468228	0.0427636	11.233	0.155309	42.9955	47.0776	1.16958		1.24362	0.282628	67.957		0.0030138		0.0356715	2.30253	1.42651	0.184399
Hubei	2017	6.0112	0.550375	46.5284	18.9824	1612.2	0.130102	2.94715	23757.2	4.68938e+06	237.363	12.3841	2118.94	0.120952	0.0180024	38.43	11	174632	94.6	99.89		0.173941	0.00441462	0.0452002	17.1599	0.145314	50.9827	54.7771	1.83266		1.30698	0.501101	69.139		0.0013002		0.00793131	2.59099	1.41908	0.191703
Hunan	2017	4.94201	0.402006	49.4325	21.437	1579.93	0.112798	2.16539	23102.7	4.61772e+06	185.595	14.4344	2795.46	0.14751	0.0178573	41.21	9.99	86089.8	95.5	99.75		0.234443	0.00355096	0.0458702	8.62687	0.135435	43.9203	47.6514	1.22532		1.11837	0.209541	66.454		0.0008038		0.0126366	2.31777	1.04814	0.202619
Guangdong	2017	8.03163	1.01355	53.6042	15.0538	3241.1	0.101704	3.42019	33003.3	1.86503e+07	172.421	15.301	1611.87	0.081129	0.016561	43.47	18.24	420272	94.5	97.98		0.306598	0.00580385	0.0629102	90.7394	0.320503	71.8417	76.9242	2.54005		3.70828	0.609448	70.362		0.0011891		0.00124981	3.57357	1.17034	0.167632
Guangxi	2017	3.79186	0.33063	44.2369	12.8425	1044.63	0.0934839	1.59939	19904.8	935996	177.424	10.7403	4912.06	0.274862	0.0276432	39.12	12.42	75847.3	94	99.92		0.166169	0.00453713	0.0848507	6.49955	0.14568	45.3019	49.8663	1.0091		0.824369	0.306842	65.921		0.0016206		0.00860572	2.76009	0.499197	0.264994
Hainan	2017	4.81916	0.727975	56.097	14.6395	3126.89	0.101235	1.74816	22553.2	74814.9	200.365	13.5356	4165.74	0.202775	0.292287	40.06	12.16	34253.1	86.8	99.98		0.0992941	0.00617308	0.065105	6.38852	0.271347	50.7559	53.7681	1.90743		0.477979	0.36428	73.535		0.0064836		0.00496512	4.15809	0.919577	0.323576
Chongqing	2017	6.31666	0.732443	49.2364	19.5686	766.62	0.0967961	2.62351	24153	2.79999e+06	242.868	11.5037	2142.92	0.102902	0.0260804	40.32	17.05	60701.7	95.5	99.42		0.0993074	0.00629289	0.0370557	10.6905	0.198846	50.599	54.8306	1.1773		1.7905	0.704271	75.657		0.0009787		0.00996661	3.12885	1.49552	0.223235
Sichuan	2017	4.45437	0.430979	49.7286	16.7697	950.299	0.102032	2.10558	20579.8	3.01085e+06	180.645	14.4571	2978.87	0.20522	0.0999918	40	12.48	126934	91.5	98.54		0.140351	0.00566463	0.0582336	13.3457	0.150083	43.0619	47.14	2.54162		1.73082	0.206943	67.214		0.0011098		0.0214795	3.3051	0.622435	0.235119
Guizhou	2017	3.78235	0.450793	44.9044	9.77758	196.967	0.114737	1.16034	16703.6	648576	175.327	11.0225	2947.44	0.1825	0.024975	37.01	15.25	53360.4	94.8	95.22		0.207153	0.00370285	0.0466123	4.40835	0.233553	42.5698	48.0662	1.20667		0.927491	0.355882	67.461		0.0013963		0.0411429	3.48276	0.864337	0.340638
Yunnan	2017	3.41138	0.392911	47.8312	10.6471	425.969	0.0884673	1.33801	18348.3	885588	147.038	13.5979	4602.41	0.398748	0.0600346	38.87	11.5	59617.2	94.1	92.74		0.134331	0.00346164	0.04432	4.74446	0.238198	39.4126	42.5408	1.23387		0.868937	0.281268	66.738		0.0013712		0.0290902	3.42069	0.553632	0.348855
Shaanxi	2017	5.71025	0.523258	42.3515	14.6505	783.894	0.124457	2.14769	20635.2	1.9637e+06	278.846	15.6267	1174.48	0.222488	0.0295019	39.88	12.64	172274	92.4	98.96		0.149867	0.00519734	0.0411851	11.9298	0.217993	51.8644	55.6904	2.26792		1.57789	0.268632	66.932		0.0020925		0.0680175	2.97175	0.797655	0.220705
Gansu	2017	2.84078	0.310637	54.1342	6.40683	288.237	0.115633	1.30487	16011	466912	177.527	10.5236	912.537	0.193241	0.337833	33.28	14.87	74957	94.9	98.4		0.0787018	0.00418839	0.0666811	2.74245	0.173721	41.9269	45.5192	1.11852		1.29653	0.396988	66.757		0.0037098		0.035549	4.75669	0.284884	0.442961
Qinghai	2017	4.38935	0.411699	46.632	3.82063	284.021	0.0968036	1.40301	19001	83275.6	111.997	14.3739	13188.9	0.679582	3.641	32.55	11.18	15284.8	79.3	94.78		0.0591556	0.0051931	0.0520856	2.42426	0.270374	53.5117	56.9525	1.42069		0.601944	0.30105	67.237		0.0022373		0.0492916	4.6465	0.0980469	0.583062
Ningxia	2017	5.04921	0.6123	46.8228	3.51993	165.939	0.112041	1.36422	20561.7	291101	177.494	15.2602	159.186	0.0906158	0.0781598	40.41	19.17	85551	95.3	99.08		0.16497	0.00608571	0.0661673	5.4567	0.300395	49.7067	53.7806	1.1416		1.23245	0.500219	69.363		0.0075762		0.070683	3.58022	0.538918	0.398653
Xinjiang	2017	4.4507	0.599803	45.9405	5.43843	260.222	0.107432	1.24524	19975.1	400468	141.531	14.5842	4206.41	0.285583	0.800995	39.98	13.23	134775	89.3	88.57		0.0266479	0.00575631	0.0826537	3.6983	0.136309	53.0061	57.4103	0.849713		0.7438	0.468575	69.039		0.0041265		0.0467942	3.60511	0.093073	0.42614
Beijing	2018	14.0761	2.68613	80.9817	26.541	15095.5	0.239996	5.4539	62361.2	2.7401e+06	276.199	18.2355	164.173	0.0333426	0.00625729	48.44	16.3	156666	98.6	99.9997		0.251014	0.00956295	0.0783343	102.542	0.814977	152.792	80.4737	10.2563		4.07309	0.97142	88.857		0.0004682		0.00438874	7.50581	1.4	0.246419
Tianjing	2018	12.0575	1.35015	58.6248	21.8351	3380.36	0.209691	3.54679	39506.1	2528761	335.48	11.9293	112.929	0.00874359	0.00580833	38.0273	9.37537	78305	93.8	94.4795		0.366927	0.00575237	0.0598154	36.9081	0.472962	86.6962	67.9558	2.47093		2.90702	0.229182	78.18		0.001694		0.0230823	3.45929	1.54072	0.164977
Hebei	2018	4.76578	0.465043	46.1874	9.82368	597.814	0.156995	2.18861	23445.7	3.81992e+06	177.691	14.6155	217.704	0.0665286	0.00938363	41.5709	14.2295	342738	98.2	99.8014		0.187013	0.00554841	0.0604386	23.0461	0.369262	86.0948	58.2429	1.52194		1.44109	0.337348	69.353		0.0090349		0.0327995	3.17577	1.04335	0.214556
Shanxi	2018	4.52343	0.616648	53.4441	7.78426	293.47	0.129138	1.97378	21990.1	1.31253e+06	205.912	10.574	328.571	0.0863609	0.0296517	41.2836	12.2752	515241	94.5	99.8289		0.192323	0.00535005	0.0489822	8.15838	0.369266	83.0105	60.2199	1.14446		0.895463	0.359294	67.394		0.0061849		0.207534	3.60305	0.936998	0.25472
Inner Mongolia	2018	6.8229	0.73309	50.4829	5.15567	316.505	0.17096	2.8852	28375.7	1.03359e+06	179.67	10.1786	1823.03	1.03191	0.501291	40.597	18.5217	421211	97.4	99.79		0.0634905	0.00536062	0.0617158	5.99144	0.501488	98.9763	58.7987	1.79213		0.556705	0.451769	69.371		0.0066872		0.0497632	2.63388	0.176164	0.279449
Liaoning	2018	5.8076	0.600157	52.3672	10.9953	649.595	0.110792	3.24451	29701.4	3.00601e+06	220.97	11.7241	539.413	0.131184	0.0613305	39.924	12.042	130471	95.2	99.5746		0.14987	0.00743361	0.0380199	14.9951	0.407194	89.6063	65.8568	2.55271		1.38845	0.429094	68.665		0.0008959		0.0431283	4.10822	0.837721	0.210849
Jilin	2018	5.57493	0.458909	49.7725	20.0843	907.515	0.123112	2.78121	22798.4	575015	243.464	10.733	1775.32	0.290263	0.093418	37.6408	13.4464	90701.9	93.6	87.2283		0.18008	0.00564623	0.0515867	8.37187	0.398595	87.5081	57.4796	2.08461		0.921085	0.584554	66.167		0.0008609		0.033762	2.72309	0.563727	0.251389
Heilongjiang	2018	4.3365	0.33994	57.022	16.8004	557.163	0.122793	2.46949	22725.8	605680	194.032	14.0307	2675.06	0.527554	0.209799	36.0427	12.3455	91220.1	91	86.9429		0.10622	0.00560072	0.0622435	7.99819	0.299902	76.7275	55.6621	2.02865		1.18784	0.280873	66.428		0.002239		0.068384	2.8	0.316816	0.285837
Shanghai	2018	13.4818	2.9324	69.8992	20.8596	17662.7	0.158547	5.22636	64182.6	5.54877e+06	213.612	9.04414	159.851	0.00367162	0.00564435	36.2402	8.48999	448240	95.2	100		0.63874	0.00772203	0.0656421	143.832	0.59255	125.083	76.9572	5.55379		2.82926	1.06919	86.242		0.0008278		0.00010333	5.94815	2.15436	0.255556
Jiangsu	2018	11.5011	1.07194	50.98	15.1095	2254.63	0.167228	4.12749	38095.8	2.02452e+07	224.354	15.6295	470.638	0.0193752	0.00665536	43.131	14.6626	447999	95.6	100		0.364436	0.00885787	0.0730028	54.5194	0.59802	99.1124	59.3767	2.17333		3.31546	0.737526	71.424		0.0022477		0.00441087	2.8299	1.5532	0.125896
Zhejiang	2018	9.79556	1.15012	54.6723	12.3978	2950.48	0.120974	4.35906	45839.8	1.14739e+07	177.697	16.1037	1520.45	0.105454	0.00369848	41.1907	13.7332	369011	95.8	100		0.262447	0.0104078	0.0728623	176.233	0.714891	119.115	67.8722	2.1555		5.06469	0.716093	72.593		0.001633		0.0004138	3.9555	1.20738	0.153558
Anhui	2018	4.74491	0.482079	45.0788	14.0543	1274.61	0.140303	1.91336	23983.6	4.97303e+06	180.125	12.7965	1328.88	0.0625949	0.00799796	42.4976	14.6732	258955	97.7	99.9998		0.252507	0.00533518	0.0404452	17.7613	0.357519	72.6807	53.9067	1.57534		2.65763	0.321534	70.614		0.0018708		0.0321356	3.02104	1.51944	0.219022
Fujian	2018	9.08501	0.763108	45.2236	15.474	2674.12	0.155869	3.63294	32643.9	5.24942e+06	195.981	15.2757	1982.93	0.205933	0.0112946	44.2984	14.6242	147394	93.6	99.8781		0.193542	0.00823385	0.0553356	53.6954	0.514141	96.2586	73.1347	1.73911		2.86621	0.884792	70.907		0.0011106		0.00187905	2.57838	0.79124	0.134976
Jiangxi	2018	4.72994	0.510544	44.8367	15.3872	1020.35	0.125723	1.62788	24079.7	2677714	226.85	9.72397	2479.18	0.219669	0.0263293	45.9165	14.6715	106395	95.8	100		0.169971	0.00437324	0.0481344	13.3239	0.346209	71.8761	58.5605	1.27054		2.40253	0.4402	67.471		0.0024836		0.007207	2.99561	0.836652	0.257793
Shandong	2018	7.61119	0.645506	49.5326	12.9242	1034.6	0.16176	3.34478	29204.6	1.4185e+07	203.125	15.1334	342.396	0.0265263	0.0113118	41.8124	17.6395	1.13099e+06	97.4	100		0.23667	0.00628274	0.036509	21.7678	0.364202	83.7919	59.5893	1.59566		1.73117	0.543993	71.361		0.0029855		0.0356908	2.27833	1.8289	0.132091
Henan	2018	5.00321	0.392089	45.2216	14.061	1678.42	0.120785	2.14416	21963.5	5289250	222.882	12.5872	354.621	0.0419761	0.00810462	40.0181	12.6912	504559	97.3	99.708		0.204333	0.00497742	0.0430129	15.8908	0.411276	80.8588	51.5942	1.32633		1.71296	0.328333	68.864		0.0019528		0.0353678	2.36919	1.48614	0.191813
Hubei	2018	6.65313	0.558911	47.5787	19.0045	1788.9	0.154554	3.09846	25814.5	5.25519e+06	243.069	10.9782	1450.21	0.124433	0.0179568	38.3714	11.4719	174632	95.4	99.978		0.156294	0.00500472	0.0431078	22.8676	0.344774	76.93	59.2686	2.06683		1.62844	0.544192	70.324		0.0009255		0.00692141	2.58804	1.45375	0.184376
Hunan	2018	5.27986	0.414675	51.8552	20.8715	1697.5	0.123843	2.26675	25240.7	5.16722e+06	192.322	15.4869	1952.01	0.15257	0.0177568	41.1568	10.9921	86089.8	96	99.9561		0.19734	0.00408914	0.0482746	11.4412	0.359052	75.7587	52.0833	1.24342		1.34402	0.256449	67.437		0.0006537		0.00977477	2.34601	1.07997	0.205338
Guangdong	2018	8.57375	1.06692	54.2274	15.3839	3514.7	0.112004	3.4815	35809.9	2.1072e+07	173.027	12.7444	1683.41	0.0833756	0.0163026	44.0273	18.3368	420272	94.8	99.8737		0.299748	0.00718233	0.0613197	114.243	0.687329	124.334	79.2941	3.04809		4.91461	0.658792	71.265		0.0007264		0.00109275	3.63105	1.18697	0.161694
Guangxi	2018	4.13165	0.341341	45.4991	11.9527	1147.8	0.107922	1.68323	21485	891031	191.276	10.7824	3732.55	0.290225	0.0274132	39.9211	13.0518	75847.3	95	100		0.168324	0.00560315	0.0868429	9.76473	0.416902	83.8575	53.8257	1.27719		1.00975	0.359843	66.903		0.0011422		0.00767802	2.77499	0.512306	0.260938
Hainan	2018	5.1735	0.805854	56.625	14.7868	3385.81	0.103085	1.83844	24579	113708	202.547	12.674	4495.7	0.208233	0.289783	40.6246	10.2329	34253.1	89.2	100		0.0269106	0.00777398	0.0814476	7.60926	0.609465	97.8544	54.8976	2.20788		0.681284	0.410572	74.59		0.0006144		0.00457121	3.81424	1.05189	0.350018
Chongqing	2018	6.56454	0.730349	52.3303	18.2716	803.657	0.0866533	2.57157	26385.8	2.99209e+06	245.909	9.50546	1697.22	0.114433	0.0258547	40.3616	17.1418	60701.7	95.2	99.971		0.0750164	0.00723959	0.0383208	14.7632	0.497589	92.2708	58.4201	1.24858		2.24366	0.770727	77.147		0.0007826		0.0105495	3.3951	1.65576	0.222998
Sichuan	2018	4.87689	0.46889	51.4496	16.5393	1045.33	0.108962	2.18853	22460.6	3.42392e+06	187.593	13.1828	3548.16	0.220569	0.0995243	40.5487	12.9721	126934	93.6	99.2962		0.139454	0.00647464	0.0571754	17.5029	0.395294	87.9035	51.175	2.47667		2.14789	0.240753	67.558		0.0013195		0.0172929	3.26421	0.643499	0.238642
Guizhou	2018	4.1129	0.479681	46.543	9.99004	215.377	0.121534	1.10311	18430.2	762280	190.981	10.9559	2726.18	0.214175	0.0248362	38.6449	15.5067	53360.4	97.1	96.0923		0.198895	0.00426506	0.0507564	5.88713	0.609269	92.3083	53.7775	1.12478		1.31402	0.385721	68.232		0.0015874		0.0368386	3.45521	0.909795	0.339695
Yunnan	2018	3.7021	0.412908	47.1157	10.6494	465.11	0.0934671	1.41325	20084.2	1.07017e+06	158.314	12.9695	4582.32	0.436058	0.059668	39.7769	11.8545	59617.2	95.9	98.1617		0.125385	0.0040634	0.0521144	7.03915	0.513195	81.1362	45.3704	1.14309		1.13751	0.300293	67.22		0.0020088		0.0269587	3.31224	0.585448	0.339745
Shaanxi	2018	6.32462	0.580523	42.7634	15.3298	874.799	0.135694	2.31322	22528.3	2.16555e+06	272.983	13.7228	964.801	0.229513	0.0292805	38.7699	11.7594	172274	93.2	99.0604		0.136058	0.00579599	0.0393746	14.7196	0.573476	96.4495	58.7754	2.57737		1.69729	0.366365	67.833		0.0018461		0.0685257	2.9327	0.807536	0.216972
Gansu	2018	3.12706	0.33032	54.9364	6.39466	318.613	0.130323	1.30008	17488.4	476151	183.398	11.8681	1266.58	0.193299	0.336424	33.5006	13.6543	74957	96.4	99.7599		0.0794453	0.0042774	0.0710857	3.37944	0.452863	83.8305	49.3052	1.20665		1.69269	0.355672	66.743		0.0029818		0.0339683	4.61434	0.292126	0.457458
Qinghai	2018	4.75163	0.452549	47.1191	3.88065	310.034	0.0984444	1.38574	20757.3	67715.8	116.564	14.5737	16018.3	0.696103	3.61081	33.9419	11.4521	15284.8	87.7	96.0051		0.0558357	0.0058942	0.0499627	3.14621	0.701177	92.6982	58.2339	1.35758		0.931164	0.345883	69.651		0.0029734		0.0484473	4.32978	0.100382	0.574973
Ningxia	2018	5.38544	0.634477	47.9078	3.47954	178.546	0.122675	1.36017	22400.4	369910	182.054	13.3525	214.599	0.0953488	0.0774782	40.5297	20.3835	85551	95.5	99.2974		0.169042	0.00724172	0.0729376	9.84205	0.672849	100.961	56.1782	1.10492		1.52705	0.362613	69.021		0.0066405		0.081764	3.53145	0.553128	0.382993
Xinjiang	2018	4.90514	0.615771	45.7741	5.70496	291.718	0.119352	1.28146	21500.2	448779	150.762	14.4398	3482.56	0.322569	0.787468	39.6098	14.3076	134775	95.5	91.4461		0.0246561	0.00674962	0.0843747	4.47182	0.344262	80.1162	58.7229	1.03132		0.791699	0.307045	70.537		0.0039525		0.048171	3.3734	0.0966897	0.410888
Beijing	2019	16.4243	2.7011	83.5212	30.3253	75579.7	0.320183	6.99466	67755.9	2.85186e+06	279.321	17.4111	114.206	0.0333488	0.00625845	48.46	16.4	7307.77	99.3	99.9756		0.257695	0.00956585	0.0986033	106.202	1.24535	152.73	81.8291	10.8572		3.72381	0.932815	87.085		0.0001722		0.00401669	7.00958	1.41267	0.209441
Tianjing	2019	9.03061	1.54332	63.455	16.0562	5946.16	0.158834	2.70081	42404.1	2.13432e+06	345.342	10.9292	51.8898	0.00873334	0.00580153	37.4771	9.20532	125944	96	100		0.382578	0.00699564	0.0515126	44.6483	0.764875	92.8851	69.6985	2.44021		4.09798	0.252597	78.294		0.0028805		0.0216963	4.81627	1.53249	0.252101
Hebei	2019	4.6239	0.492493	51.2436	9.10373	872.899	0.171712	1.71043	25664.7	4.38583e+06	194.149	13.1751	149.855	0.0662134	0.00933917	42.2841	14.2913	373871	98.3	99.4339		0.197502	0.00572424	0.0596573	30.3469	0.624599	91.0851	60.8839	1.75681		1.64677	0.381953	70.0898		0.0033056		0.0286179	3.59876	1.06975	0.236694
Shanxi	2019	4.56602	0.629592	51.3833	7.52759	410.856	0.135209	1.88536	23828.5	1.38081e+06	215.072	11.2957	261.313	0.0861062	0.0295643	42.2859	12.629	426034	95.8	100		0.19884	0.00576077	0.0582184	9.76503	0.636952	84.2669	62.7293	1.18673		0.974823	0.393449	68.0791		0.006472		0.18481	3.90568	0.95042	0.276669
Inner Mongolia	2019	6.77776	0.811044	49.5596	4.71187	432.606	0.173161	1.98897	30555	1.18362e+06	185.872	11.5314	1765.47	1.02965	0.500193	40.5235	18.7125	254401	97.4	99.8103		0.064606	0.00540537	0.0623401	5.61642	0.817388	102.622	62.4063	1.67274		0.642497	0.487028	70.1315		0.0046606		0.051463	2.726	0.179525	0.296349
Liaoning	2019	5.72407	0.60951	52.9937	10.3726	629.583	0.108853	2.22226	31819.7	3.10248e+06	239.25	12.1365	587.763	0.131404	0.0614334	40.7559	11.9678	121547	96.2	99.4165		0.159395	0.00751597	0.0379344	18.2723	0.62578	93.3498	67.5495	2.73855		1.6073	0.463645	69.9054		0.0015095		0.0392655	4.50753	0.853014	0.230639
Jilin	2019	4.35823	0.415109	53.7629	15.0273	746.836	0.0847775	1.56571	24562.9	684086	260.206	10.223	1876.18	0.291694	0.0938788	39.1816	12.5402	67770.9	95.2	90.2426		0.140847	0.00626826	0.0506718	11.3954	0.657557	85.6573	61.0818	2.02113		1.32849	0.635845	67.018		0.0020243		0.0311574	3.84061	0.571022	0.335421
Heilongjiang	2019	3.62879	0.336618	50.0638	13.6725	598.754	0.10408	1.49386	24253.6	714862	207.437	14.8124	4017.54	0.530605	0.211012	36.3948	12.4285	31850	92.8	95.4858		0.106098	0.0058142	0.059782	9.3538	0.461826	77.3533	59.8781	2.52181		1.46841	0.347989	67.7078		0.0009553		0.0670013	3.62713	0.320819	0.368154
Shanghai	2019	15.7138	2.95086	72.735	24.3248	26205.6	0.191568	6.52664	69441.6	5906504	216.868	9.29407	199.093	0.00366536	0.00563472	36.8422	8.73323	299377	96.3	100		0.667495	0.00835458	0.0641818	129.04	0.922694	131.683	78.4269	5.83304		2.63625	1.13096	85.488		0.0031299		0.000165629	5.57362	2.14463	0.214368
Jiangsu	2019	12.3459	1.09075	51.2536	15.9045	2600.26	0.18986	4.66822	41399.7	2.20616e+07	232.229	15.5242	287.451	0.0193296	0.00663969	43.384	14.9775	599923	96.1	100		0.381162	0.0089826	0.0840509	71.1351	0.934993	104.741	60.8158	2.43374		3.15558	0.719122	71.7844		0.0016116		0.00302172	2.9336	1.57447	0.126201
Zhejiang	2019	10.6584	1.20488	54.0286	13.2488	5471.37	0.129251	4.67415	49898.8	1.27423e+07	183.707	16.4171	2281	0.103417	0.00362704	41.4611	14.0294	340650	97	100		0.260642	0.0107426	0.0671904	226.71	1.14821	120.461	69.0382	2.46702		4.57633	0.7369	72.9614		0.0015126		0.000454757	4.05841	1.2211	0.161231
Anhui	2019	5.83012	0.499962	50.8175	16.1317	1770.03	0.184	2.8059	26415.1	5.76537e+06	194.969	13.2302	850.906	0.0621829	0.00794532	42.7214	14.7985	270492	97.1	99.9998		0.252897	0.00546865	0.0377244	24.2767	0.629403	75.2579	59.4664	1.59305		2.22353	0.358381	70.674		0.0024191		0.024572	2.68949	1.59367	0.199176
Fujian	2019	10.6708	0.768419	45.3285	17.6474	3600.12	0.187434	4.75631	35616.1	5.98514e+06	216.771	14.8512	3446.8	0.204274	0.0112036	44.5286	15.0325	127645	95.2	99.9458		0.2039	0.00813504	0.061738	65.9329	0.81436	98.5592	74.9171	1.6858		2.33412	0.759438	71.1316		0.0008154		0.00218751	2.4172	0.801869	0.119777
Jiangxi	2019	5.30579	0.533072	47.5012	16.1213	769.607	0.159084	2.1577	26262.4	3.20215e+06	243.231	9.62662	4405.41	0.218815	0.026227	45.5463	14.529	201243	95.4	100		0.188844	0.00507808	0.0518399	16.6562	0.608319	75.1465	67.1027	1.21005		2.38877	0.481547	68.1016		0.0022936		0.00673021	3.02422	1.19978	0.257974
Shandong	2019	7.0572	0.64812	52.9639	11.428	1504.11	0.155744	2.90473	31597	1.21095e+07	216.872	16.0837	194.065	0.0264652	0.0112857	41.7959	17.5722	954348	98	99.9416		0.247396	0.00686701	0.0353101	28.6842	0.574604	87.9332	63.2461	1.61472		2.06115	0.675277	70.8713		0.004194		0.0277488	2.68849	1.86322	0.15112
Henan	2019	5.62869	0.419294	47.9513	16.1286	3301.44	0.137058	2.43534	23902.7	6.08715e+06	240.634	12.2863	175.214	0.0418247	0.00807541	41.0283	13.5922	424762	97.7	99.6548		0.209683	0.00493046	0.0480881	21.8982	0.622331	85.5384	56.2551	1.71785		1.58954	0.381579	69.771		0.0023679		0.0305803	2.35287	1.52468	0.187322
Hubei	2019	7.73213	0.571718	50.0141	20.6965	2536.72	0.186794	3.83369	28319.5	5.86514e+06	253.217	10.8209	1036.31	0.124223	0.0179265	38.8819	11.9633	133861	100.3	99.9838		0.165709	0.00516667	0.0432161	28.4292	0.568725	78.2119	63.6455	2.76606		1.61341	0.566199	71.51		0.0008522		0.0061503	2.46093	1.54162	0.173914
Hunan	2019	5.74587	0.434661	53.2253	21.3226	1742.29	0.136199	2.41153	27679.7	5.93148e+06	203.387	17.9362	3037.27	0.152143	0.017707	41.2407	11.8065	54787.8	97.1	99.982		0.204055	0.0043333	0.0462821	14.8993	0.614135	79.3492	56.4124	1.36434		1.37565	0.286234	68.421		0.0004567		0.00837108	2.39172	1.09617	0.202113
Guangdong	2019	9.34564	1.09839	55.5148	16.0803	5459.44	0.128817	3.72813	39014.3	2.31486e+07	178.281	11.9264	1808.89	0.0821092	0.016055	43.3129	18.1324	317016	96.7	99.9517		0.323675	0.00741079	0.059711	145.872	1.0456	123.256	82.0823	3.20823		4.89816	0.724586	72.167		0.0008099		0.000846561	3.71923	1.22023	0.160655
Guangxi	2019	4.28168	0.365301	50.7223	11.1345	1834.11	0.113899	1.65341	23328.2	1.04474e+06	217.018	10.101	4258.75	0.288236	0.0272252	40.7558	13.5157	48620.2	97.5	100		0.170911	0.00609472	0.0771197	11.3682	0.723337	89.7219	58.1614	1.11955		1.06827	0.402642	67.885		0.0009267		0.00338442	2.92617	0.525421	0.275506
Hainan	2019	5.61958	0.861784	58.9486	14.9592	4319.72	0.109799	2.06527	26679.5	108154	219.561	13.384	2685.47	0.205871	0.286495	41.7476	10.5738	6257.94	93.7	100		0.0945644	0.00840577	0.0811963	8.61992	0.925133	98.6022	56.6276	2.1357		0.833125	0.451355	75.645		0.0010467		0.00446221	3.62763	1.14445	0.350089
Chongqing	2019	7.55549	0.683327	53.1968	20.3451	1830.9	0.0928318	3.72295	28920.4	3.35892e+06	267.215	10.1021	1600.06	0.113615	0.02567	41.8189	16.6068	37461.2	97.2	88.8222		0.0738538	0.00741982	0.0416368	17.707	0.83314	96.536	62.1611	1.26489		1.85853	0.824727	78.636		0.0005718		0.00823462	3.24447	1.91427	0.20536
Sichuan	2019	5.56607	0.486069	52.4355	17.6855	1767.29	0.12139	2.54842	24703.1	3.87857e+06	198.416	13.2509	3288.94	0.219674	0.0991203	41.8459	14.0312	123260	95.3	99.8167		0.25416	0.00700178	0.0553926	21.3857	0.61671	86.8979	55.4428	2.53625		1.76048	0.281978	67.901		0.0009362		0.0163173	3.12374	0.671653	0.221988
Guizhou	2019	4.62864	0.487854	50.2723	10.8844	412.064	0.124904	2.06136	20397.4	910206	211.36	11.159	3092.9	0.212818	0.0246789	39.4203	16.3819	89572.2	96.8	96.593		0.194033	0.00485751	0.058641	6.78574	1.06949	97.1607	60.0013	1.24391		1.47466	0.437185	69.002		0.0020088		0.0366623	3.32483	0.992251	0.354739
Yunnan	2019	4.78052	0.426835	52.6381	12.8148	876.566	0.118105	2.09103	22082.4	1.29774e+06	177.858	12.9723	3166.39	0.433545	0.0593241	39.7261	11.8845	119331	95.7	99.7723		0.129787	0.00430442	0.0581343	8.88449	0.861512	78.8256	48.3808	1.45087		0.961257	0.326959	67.701		0.0022096		0.0180621	2.7795	0.615168	0.291516
Shaanxi	2019	6.65422	0.590241	45.8319	13.4877	1296.07	0.137713	2.63479	24666.3	2.40804e+06	289.455	14.7333	1279.84	0.22879	0.0291883	39.3165	11.6166	294610	95.5	99.7082		0.158387	0.00599215	0.0392505	18.8049	0.868609	99.062	62.2487	2.66967		1.70979	0.488642	68.734		0.0031143		0.0674606	3.05793	0.834395	0.221707
Gansu	2019	3.29312	0.32125	55.1185	6.76861	603.677	0.141068	1.3977	19139	505544	198.286	13.2934	1233.54	0.192538	0.335099	36.025	14.2794	48765.3	97.1	100		0.0823856	0.00530986	0.0724378	3.91747	0.739916	87.7477	53.1693	1.47854		1.70836	0.386937	66.728		0.0021021		0.0303047	4.63925	0.33276	0.453253
Qinghai	2019	4.87965	0.464356	50.719	4.13969	488.222	0.0985769	1.56049	22617.7	93712	120.401	14.0897	15182.5	0.690583	3.58217	35.2122	11.9263	38902.5	95.1	96.2841		0.0568352	0.00628967	0.0472788	3.11944	1.04797	92.901	60.1993	1.41473		1.02699	0.372793	72.064		0.0047333		0.046774	4.23091	0.10301	0.628354
Ningxia	2019	5.39614	0.609762	50.2558	3.45833	234.221	0.131468	2.01451	24411.9	415733	194.596	12.85	182.213	0.0944347	0.0767354	41.3448	21.0491	62334.9	95.9	99.8904		0.145055	0.00748629	0.0699595	7.04173	1.07092	98.7153	59.1371	1.13512		1.48193	0.426179	68.678		0.0048986		0.0800957	3.70497	0.573615	0.3837
Xinjiang	2019	5.38879	0.625243	51.6276	4.74171	392.64	0.127441	1.43349	23103.4	441347	169.215	13.3886	3473.45	0.317939	0.776164	39.8997	14.8771	149567	97.9	96.2604		0.028817	0.00720893	0.0907518	3.9246	0.795016	84.7405	60.7368	1.13602		0.636312	0.357002	72.035		0.0039041		0.0442176	3.23453	0.103131	0.390928
Beijing	2020	16.4927	2.5052	83.8682	31.6689	204630	0.358536	6.26606	69433.5	2.97416e+06	278.148	17.0163	117.835	0.0328095	0.00615724	48.96	16.59	5122.46	96.6	99.9995		0.247639	0.00952074	0.102211	108.827	1.48361	149.513	83.2147	12.4722		4.51004	0.931164	87.085		0.0001204		1.06941	7.54491	1.40879	0.19711
Tianjing	2020	10.1553	1.38668	64.3968	16.0957	13812.9	0.16037	2.5835	43854.1	2.28772e+06	412.558	11.5425	95.9596	0.0098353	0.00653355	37.592	10.3149	74510.6	96.4	99.9999		0.405765	0.00904667	0.0555574	66.8911	1.14255	107.353	71.4831	2.72905		5.35611	0.385789	78.294		0.0017343		1.05492	5.1836	1.55723	0.223758
Hebei	2020	4.85098	0.512667	51.7292	9.20358	2238.46	0.197281	1.70221	27135.9	4.85454e+06	215.01	13.2872	196.231	0.0673501	0.0094995	42.9182	15.2952	129336	98.5	99.999		0.199358	0.00616067	0.0591619	49.6058	0.800086	95.1785	63.7473	1.85464		2.54637	0.431793	70.0418		0.0011088		1.02634	3.92987	1.13208	0.249201
Shanxi	2020	5.05729	0.657968	51.1548	7.53712	1099.47	0.145166	1.93283	25213.7	1561790	241.23	11.0063	329.755	0.0919925	0.0315853	43.8763	13.5051	284910	99.6	100		0.205722	0.00665346	0.0575222	15.3517	0.885774	93.5794	65.1584	1.17675		1.54635	0.430208	68.0372		0.0042094		0.996546	4.14334	0.956346	0.289536
Inner Mongolia	2020	7.22483	0.853669	48.7716	4.45124	633.694	0.178848	1.98121	31497.3	1.29371e+06	202.533	11.5107	2091.74	1.08825	0.528662	40.4523	19.1964	154407	97.8	99.9201		0.0598321	0.00599858	0.061522	8.13949	1.07572	107.136	65.9899	1.69179		1.03446	0.524526	70.0489		0.0027585		1.03825	2.78771	0.185548	0.303584
Liaoning	2020	5.90178	0.624077	53.4719	10.3652	1216.9	0.111895	2.10572	32738.3	3.35322e+06	268.077	12.2985	930.849	0.134375	0.0628224	41.7267	13.4035	98020.1	98.2	99.5268		0.158609	0.00776689	0.0374011	26.3138	0.79637	92.1587	69.0688	2.922		2.39638	0.497704	69.8485		0.0012398		1.04848	4.7859	0.899072	0.239466
Jilin	2020	5.13136	0.452238	52.2454	15.2936	1799.97	0.0832675	1.59382	25751	776448	302.996	10.0718	2418.82	0.327134	0.105285	40.3961	12.9362	8062.72	97.7	100		0.142706	0.00688213	0.051628	18.6283	0.883575	101.909	64.9548	1.72606		1.94545	0.690314	66.9433		0.0002303		1.07591	4.06111	0.580113	0.335234
Heilongjiang	2020	4.32005	0.363464	49.4704	13.5094	956.611	0.107627	1.60594	24902	774634	260.367	13.9868	4419.23	0.627725	0.249635	36.8756	12.7741	40805.2	96	99.867		0.109574	0.00670937	0.066518	14.3562	0.659905	93.99	64.4648	2.70373		2.07869	0.43065	67.6367		0.0013071		1.10486	3.95638	0.320611	0.397811
Shanghai	2020	15.5535	2.83186	73.145	24.5562	71125.7	0.20044	6.40316	72232.4	6350087	217.301	9.20828	235.862	0.00357685	0.00549866	37.3161	9.05254	90710.8	96.7	100		0.799059	0.00933212	0.0617569	135.169	1.13502	135.265	79.8539	6.93973		3.61183	1.19868	85.488		0.0009424		1.1092	6.21459	2.12817	0.209354
Jiangsu	2020	12.117	1.06862	52.5276	16.1153	9119.85	0.204927	4.37477	43390.4	2.38169e+07	237.659	15.6104	641.331	0.018401	0.00632071	43.4706	15.339	531335	96.8	99.9999		0.394042	0.00852263	0.0715419	82.3002	1.08393	99.4268	62.2451	2.44657		4.85954	0.704983	71.7599		0.001391		0.992413	3.257	1.58163	0.133194
Zhejiang	2020	9.98923	1.12058	55.7643	13.3775	12552.1	0.129923	4.11697	52397.4	1.3959e+07	177.595	14.7539	1598.69	0.0935316	0.00328034	42.2221	13.5894	505097	97.7	100		0.264936	0.00932472	0.0573429	277.449	1.28473	108.855	70.0795	2.75899		6.06222	0.757472	72.9019		0.0022322		0.962467	4.5787	1.23764	0.156036
Anhui	2020	6.33614	0.526803	51.2511	15.9311	3562.9	0.206452	3.00322	28103.2	6.39421e+06	224.164	13.0184	2099.53	0.0648428	0.00828519	42.0069	14.8804	243546	97.4	99.9998		0.254483	0.00580473	0.0359327	36.0748	0.827811	82.0748	65.8099	1.71207		3.09447	0.539832	70.6589		0.0021676		1.02727	2.91084	1.73022	0.193213
Fujian	2020	10.5502	0.739898	47.4737	17.6818	5570.38	0.199215	4.47597	37202.4	6.66913e+06	227.611	14.1753	1832.49	0.195024	0.0106963	44.634	14.9434	175766	97.2	99.9999		0.20618	0.00809816	0.0578943	82.4691	0.939209	95.6304	76.4565	1.70614		3.32381	0.6495	72.01		0.0011256		1.0556	2.64775	0.816937	0.118807
Jiangxi	2020	5.68466	0.554834	48.1291	15.7907	2505.6	0.182071	2.29492	28016.5	3.46022e+06	274.809	9.73445	3731.27	0.225917	0.0270782	46.3511	14.7971	93009.4	97.5	100		0.200252	0.00560434	0.0492557	24.7827	0.782813	79.6394	76.9647	1.21557		3.12317	0.526108	68.102		0.0010344		1.00048	3.33109	1.25771	0.259778
Shandong	2020	7.19454	0.645376	53.5397	10.5373	3783.73	0.167731	2.87747	32885.7	1.36562e+07	225.44	15.557	370.283	0.0262197	0.011181	41.6495	17.6751	519487	98.3	100		0.256015	0.0066474	0.035614	40.8455	0.708229	86.1951	67.3427	1.80973		3.26516	0.836972	73.134		0.00226		0.976037	2.95683	1.90842	0.153612
Henan	2020	5.53225	0.419351	48.6717	16.2138	8238.76	0.141213	2.26359	24810.1	6.85577e+06	250.693	12.1996	411.854	0.0405566	0.00783056	41.9156	14.4313	144548	98.3	99.94		0.214957	0.00496374	0.0424204	31.1839	0.820505	88.0048	61.4947	1.89405		2.23301	0.442795	69.771		0.000843		1.00319	2.57592	1.56002	0.188604
Hubei	2020	7.56219	0.437182	51.3027	20.2628	4468.54	0.186662	3.13062	27880.6	6.10959e+06	281.449	11.3647	3006.68	0.128162	0.018495	41.0683	13.8282	198108	97	100		0.172881	0.0056075	0.0408781	31.0724	0.731992	83.3736	68.6049	2.59842		2.53437	0.609329	71.51		0.0015037		1.03578	2.92406	1.54863	0.194342
Hunan	2020	6.28737	0.45275	51.7056	21.6597	4080.48	0.145265	2.44656	29379.9	6645286	227.278	17.2513	3189.91	0.158395	0.0184347	41.5104	12.1618	33507.9	97.8	100		0.20137	0.00487919	0.0447639	22.1407	0.853422	86.8464	61.3802	1.40891		1.88416	0.350236	68.421		0.0002702		0.986404	2.56848	1.10877	0.201121
Guangdong	2020	8.77411	1.02378	56.4647	15.9921	9478.46	0.136116	3.18513	41028.6	2.49995e+07	190.138	11.8476	1294.95	0.0749373	0.0146527	43.492	18.1416	235470	97.7	99.9496		0.320839	0.0068548	0.0509809	174.925	1.19025	112.895	84.7898	3.55084		6.40772	0.795951	72.167		0.0005983		0.990082	4.18305	1.25845	0.157373
Guangxi	2020	4.41481	0.342107	51.8687	10.92	2522.3	0.122476	1.56036	24562.3	1.13333e+06	235.95	9.41152	4229.18	0.284864	0.0269067	41.3032	12.8541	35533.7	99	100		0.176028	0.00668738	0.071223	15.5183	0.961771	95.6272	62.8128	1.42682		1.55574	0.449826	67.885		0.0006869		0.98477	3.15311	0.54848	0.278898
Hainan	2020	5.4686	0.80665	60.3925	15.2407	9392.34	0.109238	1.95186	27904.1	117021	227.409	12.5252	2626.81	0.192247	0.267537	40.6195	11.6246	475.759	98.7	100		0.0933918	0.00842492	0.0799681	10.8853	1.13351	95.2855	58.1147	2.23117		1.55051	0.492292	75.645		8.54e-05		0.941922	3.66825	1.20603	0.35653
Chongqing	2020	7.79167	0.652824	52.8231	21.0816	3701.75	0.0872803	3.67327	30823.9	3.72561e+06	285.317	10.0473	2397.69	0.11062	0.0249933	43.0536	16.502	40175.6	98.2	93.8359		0.073712	0.00738182	0.0418525	22.782	0.994178	97.1414	66.1861	1.58338		2.21483	0.88098	78.636		0.0005747		1.00967	3.39015	2.03185	0.195736
Sichuan	2020	5.80582	0.509025	52.4109	16.9629	2978.85	0.122946	2.48783	26522.1	4.27638e+06	215.144	12.1023	3871.91	0.219787	0.0991712	42.484	14.4002	244414	96.9	99.9926		0.25976	0.00750795	0.0523817	25.7038	0.899176	89.8534	60.1274	2.74536		2.23022	0.329783	67.901		0.0018238		0.915493	3.35115	0.798862	0.230428
Guizhou	2020	4.62084	0.463159	50.9076	11.2399	1004.87	0.124422	2.0305	21795.4	1.05357e+06	217.802	11.2917	3448.22	0.199859	0.0231762	40.9351	17.036	154911	97.4	97.8494		0.201495	0.00452183	0.0505206	7.2986	1.31623	93.2483	67.0381	1.37176		1.96174	0.494992	69.002		0.0033199		0.957641	3.40077	1.06317	0.321963
Yunnan	2020	5.19287	0.448239	51.5272	12.1096	1388.53	0.120997	2.07378	23294.9	1.45145e+06	204.184	12.9002	3813.48	0.44601	0.0610298	40.4602	12.2712	142339	97.6	99.9874		0.155306	0.0046969	0.0390501	13.3357	1.19601	83.5496	51.5949	1.46943		1.18029	0.355491	67.701		0.0025512		1.02592	2.88334	0.72135	0.2844
Shaanxi	2020	6.62046	0.570792	47.9406	15.0384	2794.64	0.135485	2.429	26226	2.68402e+06	305.978	14.066	1062.41	0.22425	0.028609	40.8007	12.7871	194957	96.8	99.9321		0.195801	0.00651495	0.0338635	23.2003	1.04907	98.016	65.8122	2.8665		2.31168	0.655137	68.734		0.0022306		1.02401	3.38534	0.841758	0.226505
Gansu	2020	3.60595	0.34975	55.0813	6.55283	1051.35	0.149062	1.45264	20335.1	521334	232.378	13.332	1628.74	0.203851	0.354788	36.2783	15.1515	33844.1	97.2	100		0.0879416	0.00584109	0.0632817	5.52828	1.02285	91.9261	57.4639	1.38006		2.32801	0.420322	66.728		0.001494		0.964966	4.7858	0.344869	0.461743
Qinghai	2020	5.07083	0.502689	50.8354	4.05111	749.529	0.0948248	1.48002	24037.4	103699	125.021	13.8723	17107.4	0.708096	3.67302	35.9014	12.451	2896.5	95.3	99.2897		0.0603851	0.00696405	0.0445828	3.98042	1.39602	98.0318	61.8924	1.42141		1.56125	0.476889	72.064		0.0003657		1.00911	4.30318	0.106069	0.643011
Ningxia	2020	5.43817	0.581802	50.3394	3.77702	547.737	0.142733	1.80514	25734.9	453491	203.457	11.854	152.99	0.0909933	0.073939	41.9519	21.0196	60458.5	96.7	99.9637		0.157582	0.00762832	0.0613476	10.1504	1.28215	98.8595	62.0127	1.11473		1.96656	0.496537	68.678		0.0046275		1.0129	3.84005	0.580366	0.377589
Xinjiang	2020	5.32625	0.570246	51.2543	4.45227	952.69	0.125986	1.18223	23844.7	391939	187.872	13.063	3111.28	0.309683	0.756009	40.8554	14.016	64728.6	98.3	99.07		0.0283609	0.00750368	0.0751792	4.43398	1.19362	91.0705	62.4725	1.22481		0.925017	0.414813	72.035		0.0017575		0.986866	3.46951	0.114612	0.401024
Beijing	2021	18.3963	2.71005	81.6736	32.6598	283186	0.447855	6.79202	75002.2	3.13514e+06	281.854	16.45	280.037	0.0328095	0.00615724	49.29	16.62	6350.09	95.6296	100		0.243851	0.00927711	0.119335	100.973	0.234335	154.381	83.9192	13.3197		4.93619	1.00011	87.085		0.0001085		0.00364288	7.17103	1.41796	0.178922
Tianjing	2021	11.4312	1.5594	61.2637	15.9827	18443	0.180622	2.74565	47449.4	2.51263e+06	424.875	12.51	288.406	0.00993445	0.00659942	38.28	9.74199	10075.6	97.7313	100		0.353069	0.00985047	0.0539537	89.8689	0.151282	111.932	72.3982	3.22549		6.23827	0.429184	78.294		0.0001993		0.0212299	4.9033	1.45953	0.200863
Hebei	2021	5.4231	0.559563	49.5075	9.40644	2366.86	0.246034	1.81389	29383	5.70392e+06	228.831	11.34	505.097	0.0674933	0.0095197	42.91	15.1382	95548.4	98.6504	100		0.199513	0.00672993	0.0592925	67.9397	0.10159	100.866	65.2463	2.15756		2.97178	0.487769	69.9938		0.0006761		0.0271077	3.86717	1.14669	0.219062
Shanxi	2021	6.49143	0.814504	44.6661	8.66187	1537.18	0.192261	2.22622	27425.9	1.86245e+06	255.97	10.32	596.557	0.0922672	0.0316796	43.72	13.6632	76071.1	102.26	100		0.20917	0.00712261	0.058629	22.4516	0.107652	95.5693	66.4199	1.1186		1.65466	0.470217	67.9952		0.0007215		0.191029	3.5869	0.959171	0.223399
Inner Mongolia	2021	8.54758	0.979144	43.4566	5.18428	912.637	0.215726	2.10846	34108.4	1.54774e+06	211.17	9.87	3926.3	1.08952	0.529279	41.95	19.9555	330854	98.0008	99.8907		0.0575237	0.00729217	0.0627656	10.8692	0.123717	111.05	67.8846	1.7192		1.18757	0.562457	69.9663		0.0039183		0.038559	2.55915	0.18837	0.255412
Liaoning	2021	6.5226	0.653957	51.6497	10.7081	1688.73	0.123991	2.31354	35111.7	3.67279e+06	278.648	11.95	1206.27	0.135216	0.0632158	41.75	13.4417	120759	99.7365	99.8228		0.161242	0.00774166	0.0380812	38.8574	0.0979097	94.445	69.8455	3.04044		2.90715	0.542468	69.7915		0.0012865		0.0404713	4.46381	0.917794	0.213138
Jilin	2021	5.57285	0.481675	52.2337	15.7005	2124.97	0.0814337	1.77542	27769.8	858433	318.127	9.57	1923.75	0.330472	0.106359	41.14	13.5489	39422.6	99.8179	100		0.142032	0.00733937	0.0521879	26.1886	0.102766	103.349	67.014	1.77161		2.25749	0.754627	66.8686		0.0010268		0.0235937	4.09551	0.586629	0.279312
Heilongjiang	2021	4.76134	0.416164	50.009	13.6632	1348.74	0.119612	1.77373	27159	887690	281.314	13.11	3800.19	0.636947	0.253303	37.4	13.5984	131055	98.6046	100		0.107916	0.00723312	0.0643049	19.3571	0.0789856	99.0058	66.9339	1.87739		2.61331	0.525037	67.5656		0.0034939		0.0746176	3.94708	0.322638	0.343084
Shanghai	2021	17.3623	3.12246	73.2747	24.6942	74948.9	0.231257	7.26366	78026.6	6983293	220.463	8.98	216.596	0.00357573	0.00549695	37.73	9.02355	110942	97.4595	100		0.756294	0.00940309	0.0675959	150.317	0.230848	145.303	80.5804	7.4204		4.14943	1.2768	85.488		0.0010391		0.000246532	6.29096	2.1545	0.195092
Jiangsu	2021	13.6819	1.17756	51.4474	16.387	13137.2	0.243994	5.02089	47498.3	2.71663e+07	248.184	14.67	589.801	0.018341	0.00630009	43.7	15.6042	98228.6	97.4057	100		0.385694	0.00877641	0.0733074	101.194	0.156239	102.923	62.9765	2.63594		5.50785	0.693939	71.7355		0.0002148		0.00410921	3.15736	1.58317	0.125341
Zhejiang	2021	11.2409	1.2634	54.5708	13.3326	16968.5	0.142867	4.46644	57540.5	1.59166e+07	185.061	13.22	2067.5	0.0925061	0.00324437	41.51	12.8669	175538	98.6644	100		0.274339	0.00953791	0.0591565	348.341	0.16902	114.425	70.6079	3.1663		6.33154	0.788202	72.8424		0.0006502		0.000382458	4.57823	1.24736	0.149826
Anhui	2021	7.02751	0.572255	51.1774	15.8229	5024.22	0.244967	3.51238	30904.3	7391200	246.195	11.23	1445.9	0.0647554	0.00827402	44.07	14.491	165279	97.2514	100		0.280922	0.00636185	0.0359216	51.1475	0.0985474	86.3193	69.32	1.78066		3.57258	0.606757	70.6438		0.0012922		0.0230927	2.8963	1.73799	0.176704
Fujian	2021	11.6576	0.808074	47.216	17.2049	7501.88	0.226111	4.8658	40659.3	7.71653e+06	244.414	11.54	1817.68	0.193833	0.010631	44.25	15.01	120401	99.0518	100		0.216144	0.00847041	0.0607423	99.1192	0.126709	99.0339	77.2421	1.85341		3.15126	0.556742	70.9751		0.0006582		0.00275441	2.66308	0.839766	0.106631
Jiangxi	2021	6.55738	0.622587	47.6108	15.8989	3384.69	0.233664	2.70239	30609.9	3.97847e+06	298.576	8.29	3142.32	0.226039	0.0270929	46.89	16.2216	87284.5	98.3696	100		0.200793	0.0058497	0.0464028	35.442	0.0947532	85.3651	82.6204	1.27413		3.28741	0.576865	68.049		0.0008035		0.00567792	3.18627	1.26258	0.228864
Shandong	2021	8.17069	0.716269	52.8061	11.255	5025.76	0.198458	3.3151	35705.1	1.56534e+07	238.929	14.41	516.646	0.0262055	0.011175	43.04	17.9446	376918	98.7532	100		0.217506	0.00691935	0.0385729	55.0429	0.0999145	92.1138	69.5236	1.89118		3.96937	1.03444	70.7941		0.0014015		0.0248489	2.90649	1.92016	0.14096
Henan	2021	5.95845	0.440547	49.136	16.1468	9821.44	0.152822	2.46703	26811.2	7.64013e+06	271.824	9.67	695.319	0.0407953	0.00787665	41.57	15.0804	75012	98.8039	100		0.23521	0.00569764	0.0476856	44.0709	0.100649	92.4473	64.3584	1.99017		2.68373	0.513248	68.2985		0.0004141		0.0279123	2.57907	1.62351	0.166153
Hubei	2021	8.57855	0.563177	52.7831	20.2318	5429.63	0.224796	3.69835	30829.3	7.23594e+06	291.548	9.85	2054.08	0.12629	0.0182248	42.79	14.6286	138490	97.8954	99.9999		0.183168	0.0062912	0.0447172	46.1992	0.0907187	86.4679	71.2778	2.68172		3.10258	0.628774	69.7326		0.0008634		0.00512783	2.78957	1.60273	0.158632
Hunan	2021	6.95607	0.490892	51.2647	21.375	5428.32	0.161952	2.80834	31992.7	7.66115e+06	241.03	11.97	2699.33	0.158952	0.0184995	42.2	12.6138	105596	98.7128	100		0.19347	0.0053051	0.0476446	29.8706	0.096119	91.0024	64.0828	1.47442		2.14784	0.385964	68.1776		0.0007565		0.00711383	2.57768	1.11864	0.180741
Guangdong	2021	9.80524	1.11203	55.5978	15.809	12704.6	0.157899	3.48374	44993.3	2.90218e+07	200.235	10.88	965.07	0.0745806	0.0145829	42.92	17.7408	380607	99.1842	100		0.321502	0.00735867	0.053673	232.241	0.152347	118.813	86.1882	3.81701		7.01304	0.875739	70.4855		0.0008363		0.000670242	4.14412	1.26698	0.146716
Guangxi	2021	4.91182	0.357386	50.6751	11.0549	3329.15	0.139627	1.69516	26726.7	1.37024e+06	262.268	8.41	3065.23	0.28383	0.0268091	40.23	13.8049	119600	101.064	100		0.185066	0.00710576	0.0692941	20.4007	0.106462	99.492	65.3246	1.4304		1.89177	0.505306	67.9799		0.0018572		0.00218698	3.10137	0.671646	0.234694
Hainan	2021	6.34824	0.903094	61.4956	15.9881	15178.5	0.122999	2.44865	30456.8	141545	240.323	13.13	3362.2	0.190676	0.26535	40.8	12.9559	11090.9	103.823	100		0.0850976	0.0107446	0.0654667	14.2195	0.133108	97.0029	58.8777	2.46188		2.10526	0.538792	73.6191		0.0016002		0.00485759	4.58718	1.23307	0.304449
Chongqing	2021	8.68432	0.711536	53.0115	20.8009	5511.05	0.088175	4.34859	33802.6	4.24527e+06	312.179	9.38	2338.58	0.110514	0.0249693	42.56	16.6679	20656.9	99.7367	96.6292		0.0728639	0.00813244	0.0432738	30.4907	0.116485	102.382	68.3289	1.58364		2.73198	0.950039	78.636		0.0002601		0.00230019	3.32816	2.11322	0.173337
Sichuan	2021	6.43225	0.570133	52.5295	16.443	3965.68	0.132394	2.88261	29080.1	4.80171e+06	229.434	9.03	3493.4	0.219753	0.0991558	43.05	13.7324	81009.4	98.5934	99.9907		0.26041	0.008013	0.0545464	33.2382	0.113167	95.4462	62.6677	2.89859		2.72858	0.389707	68.4624		0.0005211		0.013294	3.29817	0.81116	0.208273
Guizhou	2021	5.08474	0.511265	50.3961	11.2372	1368.87	0.126043	2.3116	23996.2	1.21057e+06	228.879	8.43	2831.13	0.200164	0.0232114	41.79	16.0111	97800.3	97.5514	98.9945		0.193187	0.00530922	0.0527182	10.3289	0.113588	98.9361	70.9691	1.35153		2.00481	0.563416	68.9798		0.0018695		0.0424191	3.36343	1.09472	0.285402
Yunnan	2021	5.78822	0.485776	50.4194	12.6913	1567.85	0.130141	2.28823	25666.2	1764956	222.619	10.28	3433.49	0.449075	0.0614491	42.5	12.9401	71485.3	98.4671	100		0.157058	0.00518522	0.0408088	17.9511	0.11167	86.6362	53.3087	1.48051		1.51646	0.390137	68.3525		0.0010904		0.0156468	2.76291	0.747086	0.244389
Shaanxi	2021	7.53692	0.701928	45.5994	13.442	3673.69	0.148875	2.59244	28568	3.19687e+06	324.568	11.35	2155.77	0.224289	0.028614	41.76	12.9011	64413.6	98.6533	99.9984		0.199398	0.00744509	0.0345011	28.2768	0.111988	104.076	67.6959	2.73775		2.89494	0.880478	67.611		0.0005583		0.0631127	3.32218	0.869042	0.203658
Gansu	2021	4.11378	0.402353	52.8347	6.85171	1209.76	0.173194	1.62133	22066	642948	246.337	10.63	1118.01	0.204711	0.356285	36.29	14.8772	53787.2	97.603	100		0.089084	0.00651655	0.0578636	7.41278	0.120735	97.7606	59.7846	1.34037		2.54371	0.460049	68.3244		0.001897		0.0278334	4.5415	0.347212	0.393677
Qinghai	2021	5.63406	0.553475	49.6431	3.90051	820.15	0.101156	1.59568	25919.5	138488	129.84	12.78	14190.4	0.70665	3.66552	34.81	12.8086	11826.3	99.4208	99.3502		0.0502304	0.00737946	0.0468182	6.20675	0.145017	102.537	62.7628	1.32793		1.96944	0.519181	67.6317		0.0012065		0.0392047	4.04805	0.107495	0.554146
Ningxia	2021	6.23767	0.634503	47.2387	3.90528	750.064	0.172635	1.84155	27904.5	517577	222.143	10.75	128.631	0.0904828	0.0735241	42.01	20.4839	65360.3	97.3058	99.9999		0.164574	0.00822869	0.0576323	13.742	0.144331	103.561	63.5204	1.37369		2.84921	0.578515	69.848		0.003709		0.08425	3.30982	0.59105	0.315744
Xinjiang	2021	6.17368	0.625187	47.9254	4.61955	1199.22	0.14099	1.38456	26075	541819	214.582	10.33	3124.16	0.309861	0.756443	40.99	15.4006	110892	99.736	99.9972		0.0296726	0.00869695	0.0740511	6.25175	0.143465	95.1835	63.3652	1.25493		1.32498	0.485221	69.7366		0.0021925		0.0401386	3.26401	0.120806	0.3364
